# Supplementary material for: Vertical Redistribution of Soil Organic Carbon Pools After Twenty Years of Nitrogen Addition in Two Temperate Coniferous Forests
Source: Ecosystems. 2018 Jun 26;22(2):379–400. doi: 10.1007/s10021-018-0275-8 (PMC6423314; doi:10.1007/s10021-018-0275-8)
Supplement: Supplementary file 2 — Supplementary material 2 (XLS 122 kb) [file 10021_2018_275_MOESM2_ESM.xls]

## Sheet: 1_Legend
Vertical redistribution of soil organic carbon pools after twenty years of nitrogen addition in two temperate coniferous forests
Stefan J. Forstner, Viktoria Wechselberger, Stefanie Müller, Katharina M. Keibinger, Eugenio Díaz-Pinés, Wolfgang Wanek, Patrick Scheppi, Frank Hagedorn, Per Gundersen, Michael Tatzber, Martin H. Gerzabek, Sophie Zechmeister-Boltenstern
Sheets 2 and 3 contain data on pools of C and N in soil and fine roots for the long-term N addition sites at Alptal (Switzerland) and Klosterhede (Denmark), which were used to create Figures 5, 6 and 7 as well as Figure S3.2 in Appendix S3 and are summarized in Tables 2 and 3.
Column head	Variable	Values	Notes
No	Sample number	consecutive number
Site	Site	AT (Alptal), KH (Klosterhede)
Treatment	N addition treatment	Control, + Nitrogen
Block	Block indicating the spatial grouping of treatments	A,B,C,D
Replicate	Within-block replicate	1,2,3
Horizon/Increment	Pedogenetic soil horizon Depth increment	Oi,Oe,Oa,Ah,Bl,Blr (Alptal) Oe,Oa,AE,E,Bh,Bs (Klosterhede) Org,0-10,10-20,20-30 (both sites)	Note that not every horizon was found for every replicate due to heterogeneous microtopography.
Microtopography	Microtopographical position of the replicate	Mound, Depression	only for Alptal
Hor_sequence	Within-replicate sequence of soil horizons/increments	1,2,3,…
Hor_from/Incr_from	Upper horizon/increment border	[cm]	in reference to top of mineral soil
Hor_mid/Incr_mid	Horizon/Increment center (calculated)	[cm]	in reference to top of mineral soil
Hor_to/Incr_to	Lower horizon/increment border	[cm]	in reference to top of mineral soil
SOC_pool	Soil organic carbon pool size	[kg m–2]	see Appendix S4 for details on calculation
STN_pool	Soil total nitrogen pool size	[kg m–2]	see Appendix S4 for details on calculation
SOC_pool_1cm	Soil organic carbon pool, modeled to 1 cm horizon thickness	[kg m–2 cm–1]	only in sheet 2
STN_pool_1cm	Soil total nitrogen, modeled to 1 cm horizon thickness	[kg m–2 cm–1]	only in sheet 2
FRC_pool	Fine root carbon pool size	[g m–2]
FRN_pool	Fine root nitrogen pool size	[g m–2]

## Sheet: 2_Soil_and_finre_root_pools_per_horizon
No	Site	Treatment	Block	Replicate	Horizon	Microtopography	Hor_sequence	Hor_from	Hor_mid	Hor_to	SOC_pool	STN_pool	SOC_pool_1cm	STN_pool_1cm	FRC_pool	FRN_pool
1	AT	Control	A	1	Oi	Depression	1	-5.5	-4.5	-3.5	0.769647	0.0265693	0.384823	0.0132846	11.5899	0.233372
2	AT	Control	A	1	Oa	Depression	2	-3.5	-1.8	0	0.828327	0.031319	0.236665	0.00894829	43.7296	0.889626
3	AT	Control	A	1	Ah	Depression	3	0	4.6	9.3	4.27445	0.183084	0.459618	0.0196864	92.454	1.57487
4	AT	Control	A	1	Bl	Depression	4	9.3	15.9	22.5	4.52986	0.233728	0.343171	0.0177066	6.49496	0.0941352
5	AT	Control	A	1	Blr	Depression	5	22.5	26.3	30	1.80172	0.0802996	0.24023	0.0107066	0	0
6	AT	Control	A	2	Oi	Depression	1	-3	-2	-1	0.38767	0.0144214	0.193835	0.0072107	35.6096	1.03364
7	AT	Control	A	2	Oa	Depression	2	-1	-0.5	0	0.345829	0.0159502	0.345829	0.0159502	22.9225	0.507736
8	AT	Control	A	2	Ah	Depression	3	0	6.1	12.3	6.70616	0.365583	0.545217	0.0297222	218.144	5.3137
9	AT	Control	A	2	Bl	Depression	4	12.3	18.1	24	2.54985	0.15429	0.217936	0.0131872	4.83363	0.0723846
10	AT	Control	A	2	Blr	Depression	5	24	27	30	2.31247	0.116152	0.385412	0.0193586	5.90066	0.0761332
11	AT	Control	A	3	Oi	Depression	1	-2	-1.5	-1	0.23291	0.0087276	0.23291	0.0087276	17.7458	0.604438
12	AT	Control	A	3	Oa	Depression	2	-1	-0.5	0	0.191119	0.00864505	0.191119	0.00864505	2.61066	0.0893792
13	AT	Control	A	3	Ah	Depression	3	0	3.6	7.3	3.37715	0.16291	0.462623	0.0223164	17.157	0.298513
14	AT	Control	A	3	Bl	Depression	4	7.3	13.2	19.1	3.98423	0.217931	0.337646	0.0184687	0	0
15	AT	Control	A	3	Blr	Depression	5	19.1	24.6	30	4.17143	0.164917	0.3827	0.01513	0	0
16	AT	Control	B	1	Oi	Mound	1	-5	-4.5	-4	0.126663	0.00319869	0.126663	0.00319869	0	0
17	AT	Control	B	1	Oe	Mound	2	-4	-3.5	-3	0.131805	0.00566341	0.131805	0.00566341	0.861907	0.0157779
18	AT	Control	B	1	Oa	Mound	3	-3	-1.5	0	0.227135	0.0113169	0.0757117	0.00377229	19.9411	0.451584
19	AT	Control	B	1	Ah	Mound	4	0	3.8	7.5	9.77049	0.483346	1.30273	0.0644461	422.622	7.46278
20	AT	Control	B	1	Ah	Mound	5	7.5	9.8	12	1.8368	0.0959524	0.408179	0.0213228	NA	NA
21	AT	Control	B	1	Bl	Mound	6	12	18	24	2.54659	0.157753	0.212216	0.0131461	21.9806	0.337632
22	AT	Control	B	1	Blr	Mound	7	24	27	30	1.65392	0.0952875	0.275653	0.0158812	0	0
23	AT	Control	B	2	Oi	Mound	1	-1.5	-1.3	-1	0.194208	0.00649481	0.388415	0.0129896	0	0
24	AT	Control	B	2	Oa	Mound	2	-1	-0.5	0	0.154118	0.00581028	0.154118	0.00581028	9.02782	0.173188
25	AT	Control	B	2	Ah	Mound	3	0	5.1	10.2	5.82197	0.247557	0.570782	0.0242703	99.6435	1.56031
26	AT	Control	B	2	Bl	Mound	4	10.2	17.3	24.5	4.35979	0.260286	0.30488	0.0182018	65.5231	1.08184
27	AT	Control	B	2	Blr	Mound	5	24.5	27.3	30	1.45948	0.064735	0.26536	0.01177	0	0
28	AT	Control	B	3	Oi	Mound	1	-8	-7.5	-7	0.144389	0.00377638	0.144389	0.00377638	0	0
29	AT	Control	B	3	Oe	Mound	2	-7	-6.5	-6	0.102307	0.00372819	0.102307	0.00372819	2.09113	0.0630512
30	AT	Control	B	3	Oa	Mound	3	-6	-3	0	3.46861	0.14876	0.578101	0.0247933	38.344	0.712303
31	AT	Control	B	3	Ah	Mound	4	0	4.5	9	4.99951	0.230071	0.555501	0.0255634	95.9301	1.54907
32	AT	Control	B	3	Bl	Mound	5	9	15.3	21.7	3.91492	0.196263	0.308262	0.0154537	38.2987	0.471797
33	AT	Control	B	3	Blr	Mound	6	21.7	25.8	30	1.90933	0.116532	0.23004	0.01404	0	0
34	AT	Control	C	1	Oi	Mound	1	-6.5	-5.8	-5	0.299328	0.0069267	0.199552	0.0046178	0	0
35	AT	Control	C	1	Oe	Mound	2	-5	-4	-3	1.03774	0.0365158	0.518869	0.0182579	22.0542	0.410178
36	AT	Control	C	1	Oa	Mound	3	-3	-1.5	0	0.973825	0.0344302	0.324608	0.0114767	42.7846	0.792587
37	AT	Control	C	1	Ah	Mound	4	0	4.4	8.8	4.82814	0.170326	0.548653	0.0193553	136.112	1.90132
38	AT	Control	C	1	Bl	Mound	5	8.8	13.9	19	2.33594	0.107764	0.229014	0.0105651	20.3316	0.220534
39	AT	Control	C	1	Blr	Mound	6	19	24.5	30	4.3037	0.217359	0.391245	0.0197599	17.409	0.14345
40	AT	Control	C	2	Oi	Mound	1	-10	-9.5	-9	0.148524	0.00377251	0.148524	0.00377251	0	0
41	AT	Control	C	2	Oe	Mound	2	-9	-8.3	-7.5	0.56309	0.0218149	0.375393	0.0145433	16.3793	0.340048
42	AT	Control	C	2	Oa	Mound	3	-7.5	-3.8	0	1.36156	0.0659344	0.181541	0.00879125	22.113	0.461302
43	AT	Control	C	2	Ah	Mound	4	0	1.8	3.7	1.50401	0.0675837	0.406488	0.0182659	71.4215	0.891424
44	AT	Control	C	2	Bl	Mound	5	3.7	7.7	11.7	1.496	0.068	0.187	0.0085	0	0
45	AT	Control	C	2	Blr	Mound	6	11.7	20.8	30	3.45164	0.172582	0.188614	0.00943071	11.9184	0.2103
46	AT	Control	C	3	Oi	Depression	1	-11	-10.5	-10	0.258399	0.00541614	0.258399	0.00541614	0	0
47	AT	Control	C	3	Oe	Depression	2	-10	-9	-8	0.395152	0.0132674	0.197576	0.00663371	16.225	0.480472
48	AT	Control	C	3	Oa	Depression	3	-8	-4	0	0.632746	0.0237241	0.0790932	0.00296551	21.9447	0.489382
49	AT	Control	C	3	Ah	Depression	4	0	3.5	7	3.65883	0.174559	0.52269	0.024937	10.1794	0.120135
50	AT	Control	C	3	Bl	Depression	5	7	11.3	15.7	2.31625	0.110048	0.266236	0.0126492	0	0
51	AT	Control	C	3	Blr	Depression	6	15.7	22.8	30	3.16951	0.172256	0.221644	0.0120459	0	0
52	AT	Control	D	1	Oi	Mound	1	-4.5	-4.3	-4	0.341476	0.00774577	0.682952	0.0154915	1.94413	0.0571894
53	AT	Control	D	1	Oe	Mound	2	-4	-3	-2	0.781449	0.0281829	0.390724	0.0140915	34.6662	0.984
54	AT	Control	D	1	Oa	Mound	3	-2	-1	0	0.199429	0.0102286	0.0997143	0.00511428	19.7179	0.417234
55	AT	Control	D	1	Ah	Mound	4	0	4.4	8.8	3.94863	0.230832	0.448708	0.0262309	215.744	3.26452
56	AT	Control	D	1	Bl	Mound	5	8.8	10.5	12.1	1.13325	0.0670565	0.34341	0.0203201	10.8046	0.0897796
57	AT	Control	D	1	Blr	Mound	6	12.1	21	30	6.79341	0.320768	0.37952	0.01792	0	0
58	AT	Control	D	2	Oi	Mound	1	-4	-3	-2	0.429337	0.0117896	0.214668	0.00589478	1.82944	0.0514654
59	AT	Control	D	2	Oa	Mound	2	-2	-1	0	0.381668	0.0159774	0.190834	0.00798872	2.37728	0.0650227
60	AT	Control	D	2	Ah	Mound	3	0	5.5	11	4.34598	0.198717	0.395089	0.0180652	137.179	2.313
61	AT	Control	D	2	Bl	Mound	4	12.5	14	15.5	0.833635	0.0514892	0.277878	0.0171631	11.3659	0.195779
62	AT	Control	D	2	Blr	Mound	5	17	23.5	30	0	0.215641	0	0.0165878	0	0
63	AT	Control	D	3	Oi	Mound	1	-2	-1.8	-1.5	0.145182	0.00383545	0.290364	0.0076709	0	0
64	AT	Control	D	3	Oe	Mound	2	-1.5	-0.8	0	0.236547	0.00820599	0.157698	0.00547066	3.8454	0.148137
65	AT	Control	D	3	Ah	Mound	3	0	2.5	5	2.42327	0.127541	0.484655	0.0255081	140.422	2.71178
66	AT	Control	D	3	Bl	Mound	4	5	7.6	10.3	1.59093	0.0896298	0.300175	0.0169113	22.5553	0.378444
67	AT	Control	D	3	Blr	Mound	5	10.3	20.1	30	7.32525	0.353024	0.37184	0.01792	0	0
68	AT	+Nitrogen	A	1	Oi	Mound	1	-7	-6.8	-6.5	0.33126	0.00888029	0.66252	0.0177606	0	0
69	AT	+Nitrogen	A	1	Oe	Mound	2	-6.5	-4.8	-3	2.73598	0.16059	0.781708	0.0458828	53.5999	1.47205
70	AT	+Nitrogen	A	1	Oa	Mound	3	-3	-1.5	0	1.33569	0.0642029	0.445231	0.021401	36.9626	0.665873
71	AT	+Nitrogen	A	1	Ah	Mound	4	0	2.3	4.5	2.48685	0.138887	0.552633	0.0308639	86.0505	1.29742
72	AT	+Nitrogen	A	1	Bl	Mound	5	4.5	8.1	11.8	3.23646	0.163183	0.443351	0.0223538	53.1686	0.719701
73	AT	+Nitrogen	A	1	Blr	Mound	6	11.8	20.9	30	5.17222	0.220094	0.284188	0.0120931	0	0
74	AT	+Nitrogen	A	2	Ah	Depression	1	0	1	2	0.489876	0.0210047	0.244938	0.0105024	NA	NA
75	AT	+Nitrogen	A	2	Ah	Depression	2	2	3.8	5.7	1.46811	0.0693186	0.396785	0.0187348	36.1569	0.831044
76	AT	+Nitrogen	A	2	Bl	Depression	3	5.7	13.2	20.7	6.11325	0.3135	0.40755	0.0209	0	0
77	AT	+Nitrogen	A	2	Blr	Depression	4	20.7	25.3	30	2.98349	0.15229	0.320806	0.0163752	47.603	1.04671
78	AT	+Nitrogen	A	3	Oi	Depression	1	-1	-0.5	0	0.35106	0.0105588	0.35106	0.0105588	2.62017	0.101442
79	AT	+Nitrogen	A	3	Ah	Depression	2	0	1.5	3	1.30526	0.0618398	0.435087	0.0206133	20.5568	0.537988
80	AT	+Nitrogen	A	3	Bl	Depression	3	3	8.8	14.7	5.96818	0.289845	0.510101	0.0247731	37.542	0.641702
81	AT	+Nitrogen	A	3	Blr	Depression	4	14.7	22.3	30	4.72793	0.212491	0.309015	0.0138883	0	0
82	AT	+Nitrogen	B	1	Oi	Mound	1	-6	-4.5	-3	1.14933	0.0518458	0.38311	0.0172819	28.8758	0.674838
83	AT	+Nitrogen	B	1	Oa	Mound	2	-3	-1.5	0	0.766529	0.0345946	0.25551	0.0115315	4.69894	0.105917
84	AT	+Nitrogen	B	1	Ah	Mound	3	0	2.8	5.5	1.26686	0.0661088	0.230338	0.0120198	8.34862	0.165465
85	AT	+Nitrogen	B	1	Bl	Mound	4	5.5	10	14.5	3.26259	0.171715	0.36251	0.0190795	80.4237	1.1098
86	AT	+Nitrogen	B	1	Blr	Mound	5	14.5	22.3	30	6.1192	0.269498	0.394787	0.017387	49.4507	0.658786
87	AT	+Nitrogen	B	2	Oi	Mound	1	-7	-6.5	-6	1.14044	0.0491606	1.14044	0.0491606	9.23955	0.323456
88	AT	+Nitrogen	B	2	Oe	Mound	2	-6	-4.5	-3	0.627436	0.031595	0.209145	0.0105317	4.70509	0.138422
89	AT	+Nitrogen	B	2	Oa	Mound	3	-3	-1.5	0	1.809	0.0945427	0.603001	0.0315142	8.37933	0.219413
90	AT	+Nitrogen	B	2	Ah	Mound	4	0	1.9	3.8	0.775053	0.0408194	0.203961	0.010742	40.7286	0.727058
91	AT	+Nitrogen	B	2	Bl	Mound	5	3.8	7.4	11.1	3.82853	0.229577	0.524456	0.0314489	27.8626	0.49512
92	AT	+Nitrogen	B	2	Blr	Mound	6	11.1	20.5	30	1.42163	0.122554	0.0752183	0.00648434	26.6502	0.315935
93	AT	+Nitrogen	B	3	Oi	Mound	1	-5	-4.5	-4	0.197613	0.00626596	0.197613	0.00626596	0	0
94	AT	+Nitrogen	B	3	Oe	Mound	2	-4	-3	-2	0.814342	0.0364975	0.407171	0.0182488	22.6703	0.670242
95	AT	+Nitrogen	B	3	Oa	Mound	3	-2	-1	0	0.89376	0.0381069	0.44688	0.0190535	7.97306	0.194863
96	AT	+Nitrogen	B	3	Ah	Mound	4	0	3.9	7.8	1.02095	0.0554284	0.130892	0.0071062	26.5591	0.440351
97	AT	+Nitrogen	B	3	Bl	Mound	5	7.8	11.8	15.8	0.51165	0.026728	0.0639562	0.003341	8.75233	0.0431413
98	AT	+Nitrogen	B	3	Blr	Mound	6	15.8	22.9	30	1.16472	0.0655472	0.0820227	0.004616	12.1391	0.168213
99	AT	+Nitrogen	C	1	Oi	Mound	1	-4	-2.5	-1	0.580294	0.0189769	0.193431	0.00632563	3.17032	0.0704915
100	AT	+Nitrogen	C	1	Oa	Mound	2	-1	-0.5	0	0.385054	0.0124717	0.385054	0.0124717	13.3849	0.250103
101	AT	+Nitrogen	C	1	Ah	Mound	3	0	3.7	7.3	2.88135	0.131295	0.394706	0.0179856	121.063	2.22436
102	AT	+Nitrogen	C	1	Bl	Mound	4	7.3	11.2	15	2.75049	0.137213	0.357207	0.0178198	34.5584	0.516932
103	AT	+Nitrogen	C	1	Blr	Mound	5	15	22.5	30	4.35501	0.202559	0.290334	0.0135039	0	0
104	AT	+Nitrogen	C	2	Oi	Depression	1	-1.5	-1.3	-1	0.0683864	0.00210809	0.136773	0.00421618	0	0
105	AT	+Nitrogen	C	2	Oe	Depression	2	-1	-0.5	0	0.33947	0.0140848	0.33947	0.0140848	20.5592	0.566082
106	AT	+Nitrogen	C	2	Ah	Depression	3	0	5.4	10.8	3.38143	0.168556	0.313096	0.015607	146.202	3.53472
107	AT	+Nitrogen	C	2	Bl	Depression	4	10.8	14.8	18.8	2.95204	0.15808	0.369006	0.0197599	13.5315	0.189477
108	AT	+Nitrogen	C	2	Blr	Depression	5	18.8	24.4	30	3.29317	0.163913	0.294033	0.0146351	0	0
109	AT	+Nitrogen	C	3	Oi	Mound	1	-3	-2.8	-2.5	0.193079	0.00521317	0.386158	0.0104263	0	0
110	AT	+Nitrogen	C	3	Oe	Mound	2	-2.5	-1.3	0	1.09861	0.0542364	0.439443	0.0216945	17.6131	0.323314
111	AT	+Nitrogen	C	3	Ah	Mound	3	0	5.2	10.3	3.80628	0.169752	0.369542	0.0164808	207.616	3.32484
112	AT	+Nitrogen	C	3	Bl	Mound	4	10.3	16.2	22	1.77525	0.0959593	0.151731	0.00820165	42.5262	0.570048
113	AT	+Nitrogen	C	3	Blr	Mound	5	22	26	30	0	0.137236	0	0.0171545	0	0
114	AT	+Nitrogen	D	1	Oi	Mound	1	-5	-4	-3	0.157162	0.0049298	0.078581	0.0024649	0	0
115	AT	+Nitrogen	D	1	Oe	Mound	2	-3	-1.5	0	0.575305	0.0247729	0.191768	0.00825764	6.79091	0.175021
116	AT	+Nitrogen	D	1	Ah	Mound	3	0	2.2	4.3	2.70901	0.120228	0.630002	0.02796	93.7175	1.93485
117	AT	+Nitrogen	D	1	Bl	Mound	4	4.3	10.3	16.3	3.22636	0.154485	0.268864	0.0128738	0	0
118	AT	+Nitrogen	D	1	Blr	Mound	5	16.3	23.2	30	3.44921	0.184573	0.251767	0.0134725	0	0
119	AT	+Nitrogen	D	2	Oi	Mound	1	-2.5	-2.3	-2	0.250421	0.00549189	0.500841	0.0109838	0	0
120	AT	+Nitrogen	D	2	Oe	Mound	2	-2	-1	0	0.671078	0.0246458	0.335539	0.0123229	13.3716	0.351776
121	AT	+Nitrogen	D	2	Ah	Mound	3	0	6.1	12.2	5.22066	0.270812	0.427923	0.0221977	312.376	4.67885
122	AT	+Nitrogen	D	2	Bl	Mound	4	12.2	14.7	17.2	1.368	0.0648	0.2736	0.01296	0	0
123	AT	+Nitrogen	D	2	Blr	Mound	5	17.2	23.6	30	2.3673	0.144201	0.184945	0.0112657	17.5442	0.228028
124	AT	+Nitrogen	D	3	Oi	Mound	1	-7.5	-7	-6.5	0.27815	0.0071281	0.27815	0.0071281	0	0
125	AT	+Nitrogen	D	3	Oe	Mound	2	-6.5	-5.3	-4	1.19241	0.0386816	0.476965	0.0154727	24.3882	0.629084
126	AT	+Nitrogen	D	3	Oa	Mound	3	-4	-2	0	0.965959	0.0314397	0.24149	0.00785994	31.3854	0.640319
127	AT	+Nitrogen	D	3	Ah	Mound	4	0	4.9	9.8	3.78424	0.210407	0.386147	0.0214701	360.621	6.613
128	AT	+Nitrogen	D	3	Bl	Mound	5	9.8	12.8	15.8	1.18428	0.07242	0.19738	0.01207	0	0
129	AT	+Nitrogen	D	3	Blr	Mound	6	15.8	22.9	30	4.20012	0.204173	0.295783	0.0143783	0	0
130	KH	Control	A	1	Oe	NA	1	-11.5	-9.5	-7.5	19.1685	0.632959	0.479212	0.015824	18.8803	0.469475
131	KH	Control	A	1	Oa	NA	2	-7.5	-3.75	0	18.8821	0.476394	0.251762	0.00635192	0	0
132	KH	Control	A	1	AE	NA	3	0	4.13	8.25	42.8181	0.734444	0.519007	0.00890236	52.493	0.941599
133	KH	Control	A	1	E	NA	4	8.25	11.38	14.5	11.7379	0.243273	0.187807	0.00389237	15.1356	0.241299
134	KH	Control	A	1	Bh	NA	5	14.5	16.75	19	22.0817	0.576635	0.490705	0.0128141	21.8063	0.339308
135	KH	Control	A	1	Bs	NA	6	19	24.5	30	27.6599	0.730638	0.251453	0.00664216	27.5152	0.35751
136	KH	Control	A	2	Oe	NA	1	-6.13	-3.63	-1.13	25.0957	0.823486	0.501915	0.0164697	76.744	1.72574
137	KH	Control	A	2	Oa	NA	2	-1.13	-0.56	0	10.8832	0.318713	0.963115	0.0282047	10.9737	0.210728
138	KH	Control	A	2	AE	NA	3	0	5.75	11.5	38.9375	0.748798	0.338587	0.00651129	59.4096	0.996746
139	KH	Control	A	2	E	NA	4	11.5	14.75	18	19.3938	0.401251	0.298366	0.00617309	0	0
140	KH	Control	A	3	Oe	NA	1	-9.5	-5.63	-1.75	30.7848	0.93269	0.397223	0.0120347	53.6062	1.09302
141	KH	Control	A	3	Oa	NA	2	-1.75	-0.88	0	8.86317	0.272105	0.506467	0.0155488	13.449	0.263826
142	KH	Control	A	3	AE	NA	3	0	5.63	11.25	51.4985	1.19565	0.457764	0.010628	54.6834	1.11444
143	KH	Control	A	3	E	NA	4	11.25	15.5	19.75	36.9944	0.721842	0.435229	0.00849226	32.4726	0.604951
144	KH	Control	B	1	Oe	NA	1	-7.88	-4.94	-2	19.9843	0.599051	0.33987	0.0101879	20.3764	0.399096
145	KH	Control	B	1	Oa	NA	2	-2	-1	0	8.6678	0.213181	0.43339	0.0106591	6.71775	0.143786
146	KH	Control	B	1	AE	NA	3	0	4.5	9	29.7852	0.663737	0.330947	0.00737486	25.5341	0.485639
147	KH	Control	B	1	E	NA	4	9	14.63	20.25	33.456	0.671357	0.297386	0.00596762	60.093	0.992835
148	KH	Control	B	1	Bh	NA	5	20.25	23.5	26.75	17.5128	0.493782	0.269428	0.00759664	20.2559	0.354354
149	KH	Control	B	1	Bs	NA	6	26.75	28.38	30	9.82323	0.264777	0.302253	0.00814699	0	0
150	KH	Control	B	2	Oe	NA	1	-11	-8.5	-6	7.59304	0.218717	0.151861	0.00437434	20.0174	0.424766
151	KH	Control	B	2	Oa	NA	2	-6	-3	0	14.1316	0.335532	0.235527	0.0055922	5.35602	0.099335
152	KH	Control	B	2	AE	NA	3	0	3.75	7.5	26.8898	0.529848	0.358531	0.00706464	47.3084	0.799815
153	KH	Control	B	2	E	NA	4	7.5	10	12.5	11.0945	0.272815	0.22189	0.0054563	17.2503	0.344771
154	KH	Control	B	2	Bh	NA	5	12.5	14.88	17.25	19.6616	0.504144	0.413929	0.0106136	25.6275	0.479918
155	KH	Control	B	2	Bs	NA	6	17.25	23.63	30	25.8484	0.582171	0.202733	0.00456605	29.7773	0.48054
156	KH	Control	B	3	Oe	NA	1	-6	-4	-2	23.8382	0.718576	0.595955	0.0179644	38.0357	0.851998
157	KH	Control	B	3	Oa	NA	2	-2	-1	0	17.1488	0.406641	0.857438	0.0203321	22.2253	0.502708
158	KH	Control	B	3	AE	NA	3	0	4.13	8.25	41.4426	0.734581	0.502334	0.00890401	41.7204	0.822376
159	KH	Control	B	3	E	NA	4	8.25	11.13	14	18.8375	0.318202	0.327609	0.00553394	14.8808	0.287374
160	KH	Control	B	3	Bh	NA	5	14	16.38	18.75	24.0094	0.593209	0.50546	0.0124886	36.4387	0.605848
161	KH	Control	B	3	Bs	NA	6	18.75	24.38	30	39.4112	0.961249	0.350322	0.00854443	38.1991	0.490884
162	KH	Control	C	1	Oe	NA	1	-8.25	-6.25	-4.25	27.3685	0.910016	0.684211	0.0227504	56.2314	1.29323
163	KH	Control	C	1	Oa	NA	2	-4.25	-2.13	0	19.6525	0.46087	0.462411	0.010844	18.3771	0.305441
164	KH	Control	C	1	AE	NA	3	0	3.5	7	27.8809	0.49566	0.398298	0.00708085	74.0932	1.07131
165	KH	Control	C	1	E	NA	4	7	10	13	12.8176	0.301592	0.213627	0.00502653	22.0654	0.35466
166	KH	Control	C	1	Bh	NA	5	13	15.38	17.75	23.9783	0.661738	0.504806	0.0139313	23.2753	0.360933
167	KH	Control	C	1	Bs	NA	6	17.75	23.88	30	39.2319	1.09315	0.32026	0.00892366	52.7833	0.59235
168	KH	Control	C	2	Oe	NA	1	-6	-4	-2	18.8589	0.801425	0.471473	0.0200356	25.0311	0.540746
169	KH	Control	C	2	Oa	NA	2	-2	-1	0	20.8068	0.754291	1.04034	0.0377146	10.7291	0.201973
170	KH	Control	C	2	AE	NA	3	0	4.13	8.25	33.3254	0.660636	0.403944	0.00800771	22.9916	0.357734
171	KH	Control	C	2	E	NA	4	8.25	12.25	16.25	24.1284	0.480965	0.301605	0.00601206	31.32	0.369676
172	KH	Control	C	2	Bh	NA	5	16.25	18.88	21.5	22.7522	0.551568	0.433375	0.0105061	15.1378	0.221261
173	KH	Control	C	2	Bs	NA	6	21.5	25.75	30	21.388	0.453456	0.251624	0.00533478	61.0016	0.721254
174	KH	Control	C	3	Oe	NA	1	-5	-3.25	-1.5	20.0148	0.659159	0.571852	0.0188331	22.3477	0.424501
175	KH	Control	C	3	Oa	NA	2	-1.5	-0.75	0	16.8254	0.465443	1.12169	0.0310295	17.1032	0.375248
176	KH	Control	C	3	AE	NA	3	0	5.33	10.67	30.3743	0.485988	0.28467	0.00455472	42.6942	0.665768
177	KH	Control	C	3	E	NA	4	10.67	15.5	20.33	48.1963	0.860649	0.498927	0.00890941	18.5617	0.235387
178	KH	Control	C	3	Bh	NA	5	20.33	23.33	26.33	28.4178	0.816604	0.473631	0.0136101	22.2051	0.377131
179	KH	Control	C	3	Bs	NA	6	26.33	28.17	30	8.37367	0.185258	0.228165	0.00504791	29.0374	0.363555
180	KH	Control	D	1	Oe	NA	1	-7.75	-5.25	-2.75	29.5592	0.781741	0.591184	0.0156348	16.7176	0.364092
181	KH	Control	D	1	Oa	NA	2	-2.75	-1.38	0	13.8354	0.312297	0.503106	0.0113563	6.08963	0.119292
182	KH	Control	D	1	AE	NA	3	0	3.75	7.5	39.9552	0.566741	0.532736	0.00755654	31.9118	0.486934
183	KH	Control	D	1	E	NA	4	7.5	11.38	15.25	15.0698	0.284335	0.194449	0.00366884	10.6546	0.170804
184	KH	Control	D	1	Bh	NA	5	15.25	17.88	20.5	21.6575	0.503662	0.412523	0.00959356	17.565	0.248906
185	KH	Control	D	1	Bs	NA	6	20.5	25.25	30	23.027	0.541813	0.24239	0.00570329	55.4371	0.593947
186	KH	Control	D	2	Oe	NA	1	-12.5	-8.5	-4.5	44.7942	1.21977	0.559928	0.0152472	25.1376	0.502337
187	KH	Control	D	2	Oa	NA	2	-4.5	-2.25	0	13.3138	0.280259	0.295863	0.00622797	13.1039	0.223622
188	KH	Control	D	2	AE	NA	3	0	2.75	5.5	26.3414	0.344331	0.478934	0.00626057	24.9244	0.472311
189	KH	Control	D	2	E	NA	4	5.5	8.13	10.75	9.32002	0.206195	0.177524	0.00392752	42.4565	0.643037
190	KH	Control	D	2	Bh	NA	5	10.75	13	15.25	22.7131	0.53987	0.504735	0.0119971	31.6659	0.459105
191	KH	Control	D	2	Bs	NA	6	15.25	22.63	30	34.9829	0.748869	0.237172	0.00507708	63.744	0.742471
192	KH	Control	D	3	Oe	NA	1	-8	-5.5	-3	27.008	0.722294	0.540161	0.0144459	42.1424	0.845309
193	KH	Control	D	3	Oa	NA	2	-3	-1.5	0	14.96	0.365714	0.498666	0.0121905	7.95411	0.145679
194	KH	Control	D	3	AE	NA	3	0	3.83	7.67	31.5868	0.517816	0.411822	0.00675118	45.6283	0.878138
195	KH	Control	D	3	E	NA	4	7.67	12	16.33	24.3163	0.389061	0.280789	0.00449262	22.987	0.422768
196	KH	Control	D	3	Bh	NA	5	16.33	18.67	21	24.6767	0.584558	0.528409	0.0125173	19.8741	0.362663
197	KH	Control	D	3	Bs	NA	6	21	25.5	30	29.624	0.707203	0.329155	0.00785782	35.1762	0.491672
198	KH	+Nitrogen	A	1	Oe	NA	1	-6.25	-3.75	-1.25	13.9783	0.456423	0.279567	0.00912846	54.4149	1.62881
199	KH	+Nitrogen	A	1	Oa	NA	2	-1.25	-0.63	0	6.23502	0.179241	0.498802	0.0143393	26.7894	0.691043
200	KH	+Nitrogen	A	1	AE	NA	3	0	3.75	7.5	52.6272	1.06148	0.701696	0.0141531	37.3475	0.875533
201	KH	+Nitrogen	A	1	Bh	NA	4	7.5	12.13	16.75	55.9764	1.3468	0.60515	0.01456	47.5183	0.960881
202	KH	+Nitrogen	A	1	E	NA	5	16.75	19.63	22.5	13.1562	0.234097	0.228804	0.00407125	0	0
203	KH	+Nitrogen	A	1	Bs	NA	6	22.5	26.25	30	18.4234	0.463898	0.245645	0.00618531	17.2337	0.264908
204	KH	+Nitrogen	A	2	Oe	NA	1	-10.25	-7.25	-4.25	41.9836	1.38064	0.699727	0.0230107	67.4227	1.91669
205	KH	+Nitrogen	A	2	Oa	NA	2	-4.25	-2.13	0	13.8396	0.350664	0.325637	0.00825093	29.0454	0.753627
206	KH	+Nitrogen	A	2	AE	NA	3	0	2.88	5.75	31.343	0.662468	0.545096	0.0115212	67.213	1.93579
207	KH	+Nitrogen	A	2	E	NA	4	5.75	8.5	11.25	11.3324	0.288112	0.206043	0.00523839	51.2886	1.49127
208	KH	+Nitrogen	A	2	Bh	NA	5	11.25	14	16.75	22.9267	0.69739	0.416849	0.0126798	41.3569	1.04259
209	KH	+Nitrogen	A	2	Bs	NA	6	16.75	23.38	30	37.901	0.968275	0.286046	0.00730773	122.214	2.36099
210	KH	+Nitrogen	A	3	Oe	NA	1	-7.5	-4.5	-1.5	34.0944	1.05527	0.56824	0.0175878	34.4969	0.938305
211	KH	+Nitrogen	A	3	Oa	NA	2	-1.5	-0.75	0	12.4851	0.346036	0.832341	0.0230691	19.3475	0.454626
212	KH	+Nitrogen	A	3	AE	NA	3	0	3.75	7.5	18.7855	0.2917	0.250473	0.00388934	49.3472	1.11535
213	KH	+Nitrogen	A	3	E	NA	4	7.5	11.67	15.83	22.1149	0.451324	0.265484	0.00541805	26.7212	0.68051
214	KH	+Nitrogen	A	3	Bh	NA	5	15.83	18.33	20.83	26.709	0.7395	0.53418	0.01479	35.9918	0.890524
215	KH	+Nitrogen	A	3	Bs	NA	6	20.83	25.42	30	26.8381	0.620934	0.292673	0.00677136	62.8228	1.0289
216	KH	+Nitrogen	B	1	Oe	NA	1	-8.5	-6	-3.5	28.9088	0.950831	0.578176	0.0190166	11.7214	0.31664
217	KH	+Nitrogen	B	1	Oa	NA	2	-3.5	-1.75	0	13.6113	0.407892	0.388893	0.0116541	5.46647	0.120059
218	KH	+Nitrogen	B	1	AE	NA	3	0	3.38	6.75	26.161	0.550115	0.387571	0.00814985	31.5729	0.639587
219	KH	+Nitrogen	B	1	E	NA	4	6.75	10.5	14.25	14.0628	0.260423	0.187504	0.0034723	18.0839	0.357759
220	KH	+Nitrogen	B	1	Bh	NA	5	14.25	18.63	23	41.1784	0.8715	0.47061	0.00996	0	0
221	KH	+Nitrogen	B	1	Bs	NA	6	23	26.5	30	19.5878	0.531194	0.279825	0.00758848	40.1735	0.702933
222	KH	+Nitrogen	B	2	Oe	NA	1	-9	-6	-3	52.2688	1.64693	0.871146	0.0274488	26.2559	0.770207
223	KH	+Nitrogen	B	2	Oa	NA	2	-3	-1.5	0	19.2826	0.465216	0.642752	0.0155072	0	0
224	KH	+Nitrogen	B	2	AE	NA	3	0	2.25	4.5	16.2285	0.306198	0.360633	0.0068044	33.8759	0.835703
225	KH	+Nitrogen	B	2	E	NA	4	4.5	7.88	11.25	17.9274	0.355501	0.265591	0.00526668	27.3038	0.602192
226	KH	+Nitrogen	B	2	Bh	NA	5	11.25	14.75	18.25	26.1381	0.648464	0.373401	0.00926378	43.8419	0.923505
227	KH	+Nitrogen	B	2	Bs	NA	6	18.25	24.13	30	32.9375	0.737407	0.280319	0.0062758	49.763	1.09951
228	KH	+Nitrogen	B	3	Oe	NA	1	-10.75	-7	-3.25	43.3372	1.15648	0.577829	0.0154198	70.9079	1.91543
229	KH	+Nitrogen	B	3	Oa	NA	2	-3.25	-1.63	0	4.92053	0.116313	0.151401	0.00357885	27.1241	0.600272
230	KH	+Nitrogen	B	3	AE	NA	3	0	4.13	8.25	20.7737	0.33687	0.251802	0.00408327	40.7719	1.1041
231	KH	+Nitrogen	B	3	E	NA	4	8.25	12.92	17.58	19.7005	0.398795	0.211152	0.00427433	29.797	0.96395
232	KH	+Nitrogen	B	3	Bh	NA	5	17.58	21.46	25.33	32.172	0.742095	0.415123	0.00957542	28.9575	0.62954
233	KH	+Nitrogen	B	3	Bs	NA	6	25.33	27.67	30	14.114	0.252036	0.302228	0.00539692	21.965	0.374557
234	KH	+Nitrogen	C	1	Oe	NA	1	-8.5	-6	-3.5	25.9259	0.871679	0.518518	0.0174336	59.2698	1.71449
235	KH	+Nitrogen	C	1	Oa	NA	2	-3.5	-1.75	0	30.1238	0.772406	0.860681	0.0220687	30.051	0.693891
236	KH	+Nitrogen	C	1	AE	NA	3	0	2.75	5.5	33.8405	0.650778	0.615281	0.0118323	93.9678	1.83397
237	KH	+Nitrogen	C	1	E	NA	4	5.5	8.75	12	11.2786	0.281964	0.173516	0.00433791	7.49563	0.155826
238	KH	+Nitrogen	C	1	Bh	NA	5	12	14.13	16.25	22.1552	0.57298	0.521299	0.0134819	10.3815	0.153857
239	KH	+Nitrogen	C	1	Bs	NA	6	16.25	23.13	30	43.1948	1.1256	0.314144	0.00818616	33.3664	0.607421
240	KH	+Nitrogen	C	2	Oe	NA	1	-7.88	-5.75	-3.63	27.8548	0.944548	0.655407	0.0222247	29.3656	0.832899
241	KH	+Nitrogen	C	2	Oa	NA	2	-3.63	-1.81	0	18.4781	0.58148	0.50904	0.0160187	27.3797	0.736782
242	KH	+Nitrogen	C	2	AE	NA	3	0	3	6	24.1975	0.714494	0.403292	0.0119082	47.4844	1.2093
243	KH	+Nitrogen	C	2	E	NA	4	6	8.75	11.5	17.4735	0.290258	0.3177	0.00527741	30.9914	0.62466
244	KH	+Nitrogen	C	2	Bh	NA	5	11.5	13.88	16.25	19.0979	0.415867	0.40206	0.00875509	22.7837	0.473796
245	KH	+Nitrogen	C	2	Bs	NA	6	16.25	23.13	30	30.7074	0.818865	0.223327	0.00595538	166.985	2.65411
246	KH	+Nitrogen	C	3	Oe	NA	1	-6.5	-4.5	-2.5	25.0895	0.744403	0.627238	0.0186101	46.3236	1.32447
247	KH	+Nitrogen	C	3	Oa	NA	2	-2.5	-1.25	0	13.5409	0.366475	0.541636	0.014659	13.065	0.298139
248	KH	+Nitrogen	C	3	AE	NA	3	0	3.88	7.75	30.9935	0.484274	0.399916	0.00624869	53.3702	1.17785
249	KH	+Nitrogen	C	3	E	NA	4	7.75	11.63	15.5	24.9152	0.485362	0.321487	0.00626274	33.3248	0.723467
250	KH	+Nitrogen	C	3	Bh	NA	5	15.5	17.88	20.25	16.0672	0.334734	0.338258	0.00704703	43.6734	0.916484
251	KH	+Nitrogen	C	3	Bs	NA	6	20.25	25.13	30	24.8937	0.582796	0.25532	0.0059774	88.5118	1.48223
252	KH	+Nitrogen	D	1	Oe	NA	1	-10	-7.5	-5	24.2072	0.828644	0.484144	0.0165729	41.6627	1.28419
253	KH	+Nitrogen	D	1	Oa	NA	2	-5	-2.5	0	26.0474	0.60191	0.520947	0.0120382	40.4038	0.85665
254	KH	+Nitrogen	D	1	AE	NA	3	0	3	6	23.3633	0.394317	0.389388	0.00657195	65.0717	1.68095
255	KH	+Nitrogen	D	1	E	NA	4	6	9.75	13.5	18.2705	0.344726	0.243606	0.00459634	42.3966	0.878027
256	KH	+Nitrogen	D	1	Bh	NA	5	13.5	16	18.5	25.1605	0.613672	0.503211	0.0122734	58.6669	1.17376
257	KH	+Nitrogen	D	1	Bs	NA	6	18.5	24.25	30	33.5472	0.829788	0.291714	0.00721555	70.19	1.15664
258	KH	+Nitrogen	D	2	Oe	NA	1	-11.88	-8.88	-5.88	32.131	1.02369	0.535516	0.0170614	38.9712	1.01245
259	KH	+Nitrogen	D	2	Oa	NA	2	-5.88	-2.94	0	17.2376	0.434359	0.293157	0.00738705	20.6228	0.407213
260	KH	+Nitrogen	D	2	AE	NA	3	0	2.25	4.5	12.7086	0.235969	0.282414	0.00524376	36.4579	0.792406
261	KH	+Nitrogen	D	2	E	NA	4	4.5	7.33	10.17	15.6274	0.365554	0.275616	0.00644716	30.1957	0.535407
262	KH	+Nitrogen	D	2	Bh	NA	5	10.17	13.04	15.92	20.3947	0.543375	0.35469	0.00945	0	0
263	KH	+Nitrogen	D	2	Bs	NA	6	15.92	22.96	30	35.3689	0.816204	0.251199	0.00579691	0	0
264	KH	+Nitrogen	D	3	Oe	NA	1	-10	-7	-4	37.5616	1.26148	0.626027	0.0210247	69.328	2.01182
265	KH	+Nitrogen	D	3	Oa	NA	2	-4	-2	0	23.2618	0.764135	0.581546	0.0191034	0	0
266	KH	+Nitrogen	D	3	AE	NA	3	0	3.75	7.5	26.3768	0.65614	0.351691	0.00874854	35.6887	0.943441
267	KH	+Nitrogen	D	3	E	NA	4	7.5	10.75	14	15.7689	0.319208	0.242598	0.0049109	18.0159	0.450249
268	KH	+Nitrogen	D	3	Bh	NA	5	14	16.63	19.25	18.0384	0.444295	0.343588	0.00846276	33.5508	0.701307
269	KH	+Nitrogen	D	3	Bs	NA	6	19.25	24.63	30	35.3386	1.0366	0.328731	0.00964277	35.5469	0.638653

## Sheet: 3_Soil_and_fine_root_pools_per_increment
No	Site	Treatment	Block	Replicate	Increment	Microtopography	Incr_sequence	Incr_from	Incr_mid	Incr_to	SOC_pool	STN_pool	FRC_pool	FRN_pool
1	AT	Control	A	1	Org	Depression	1	-5.5	-2.75	0	15.9797	0.5789	67.5306	1.31578
2	AT	Control	A	1	0-10	Depression	2	0	5	10	45.3265	1.9641	92.8242	1.58024
3	AT	Control	A	1	10-20	Depression	3	10	15	20	34.2005	1.7646	4.9037	0.0710721
4	AT	Control	A	1	20-30	Depression	4	20	25	30	26.5787	1.2447	1.22755	0.0177916
5	AT	Control	A	2	Org	Depression	1	-3	-1.5	0	7.335	0.3037	71.4046	1.88317
6	AT	Control	A	2	0-10	Depression	2	0	5	10	54.7223	2.9832	178.005	4.33598
7	AT	Control	A	2	10-20	Depression	3	10	15	20	29.1683	1.691	43.3287	1.0255
8	AT	Control	A	2	20-30	Depression	4	20	25	30	31.7942	1.6861	7.5441	0.100744
9	AT	Control	A	3	Org	Depression	1	-2	-1	0	4.2403	0.1737	34.4073	1.02706
10	AT	Control	A	3	0-10	Depression	2	0	5	10	43.0149	2.1347	17.157	0.298513
11	AT	Control	A	3	10-20	Depression	3	10	15	20	33.936	1.8056	0	0
12	AT	Control	A	3	20-30	Depression	4	20	25	30	38.3772	1.5172	0	0
13	AT	Control	B	1	Org	Mound	1	-5	-2.5	0	4.856	0.2018	57.9211	1.07533
14	AT	Control	B	1	0-10	Mound	2	0	5	10	107.918	5.367	418.546	7.42036
15	AT	Control	B	1	10-20	Mound	3	10	15	20	25.1412	1.4782	18.7368	0.267621
16	AT	Control	B	1	20-30	Mound	4	20	25	30	25.0193	1.4782	7.31954	0.112432
17	AT	Control	B	2	Org	Mound	1	-1.5	-0.75	0	3.4833	0.1231	31.2226	0.518413
18	AT	Control	B	2	0-10	Mound	2	0	5	10	57.2882	2.436	98.0492	1.53534
19	AT	Control	B	2	10-20	Mound	3	10	15	20	30.8397	1.8252	46.5431	0.767107
20	AT	Control	B	2	20-30	Mound	4	20	25	30	28.2845	1.4646	20.5743	0.339698
21	AT	Control	B	3	Org	Mound	1	-8	-4	0	37.153	1.5626	77.9515	1.30735
22	AT	Control	B	3	0-10	Mound	2	0	5	10	53.0879	2.4558	98.9557	1.58634
23	AT	Control	B	3	10-20	Mound	3	10	15	20	30.8887	1.5485	30.2177	0.372248
24	AT	Control	B	3	20-30	Mound	4	20	25	30	24.261	1.4244	5.05543	0.0622772
25	AT	Control	C	1	Org	Mound	1	-6.5	-3.25	0	23.1089	0.7787	102.055	1.67321
26	AT	Control	C	1	0-10	Mound	2	0	5	10	50.9678	1.8272	138.45	1.92668
27	AT	Control	C	1	10-20	Mound	3	10	15	20	24.5895	1.1515	19.5777	0.208227
28	AT	Control	C	1	20-30	Mound	4	20	25	30	39.1206	1.9758	15.8248	0.130396
29	AT	Control	C	2	Org	Mound	1	-10	-5	0	20.7317	0.9152	83.4215	1.40156
30	AT	Control	C	2	0-10	Mound	2	0	5	10	26.8884	1.2144	71.4215	0.891424
31	AT	Control	C	2	10-20	Mound	3	10	15	20	18.8166	0.9267	5.42285	0.0956865
32	AT	Control	C	2	20-30	Mound	4	20	25	30	18.8114	0.9406	6.4955	0.114613
33	AT	Control	C	3	Org	Depression	1	-11	-5.5	0	12.863	0.4241	60.0162	1.41961
34	AT	Control	C	3	0-10	Depression	2	0	5	10	44.6025	2.1264	10.1794	0.120135
35	AT	Control	C	3	10-20	Depression	3	10	15	20	24.7202	1.2399	0	0
36	AT	Control	C	3	20-30	Depression	4	20	25	30	22.1231	1.2023	0	0
37	AT	Control	D	1	Org	Mound	1	-4.5	-2.25	0	13.2235	0.4616	135.669	3.10025
38	AT	Control	D	1	0-10	Mound	2	0	5	10	43.5547	2.5491	219.623	3.29675
39	AT	Control	D	1	10-20	Mound	3	10	15	20	37.291	1.8476	6.92574	0.0575487
40	AT	Control	D	1	20-30	Mound	4	20	25	30	37.9072	1.7899	0	0
41	AT	Control	D	2	Org	Mound	1	-4	-2	0	8.11	0.2777	4.20672	0.116488
42	AT	Control	D	2	0-10	Mound	2	0	5	10	39.5049	1.8063	124.696	2.10252
43	AT	Control	D	2	10-20	Mound	3	10	15	20	12.2912	1.1939	23.8492	0.406262
44	AT	Control	D	2	20-30	Mound	4	20	25	30	0	1.6583	0	0
45	AT	Control	D	3	Org	Mound	1	-2	-1	0	3.8173	0.1204	7.73468	0.212782
46	AT	Control	D	3	0-10	Mound	2	0	5	10	39.3784	2.1287	161.895	3.07206
47	AT	Control	D	3	10-20	Mound	3	10	15	20	36.9504	1.787	1.08265	0.0181653
48	AT	Control	D	3	20-30	Mound	4	20	25	30	37.0658	1.7863	0	0
49	AT	+Nitrogen	A	1	Org	Mound	1	-7	-3.5	0	44.0293	2.3367	301.227	5.64964
50	AT	+Nitrogen	A	1	0-10	Mound	2	0	5	10	49.4332	2.6274	126.405	1.84367
51	AT	+Nitrogen	A	1	10-20	Mound	3	10	15	20	31.1783	1.3881	12.8136	0.173448
52	AT	+Nitrogen	A	1	20-30	Mound	4	20	25	30	28.3438	1.2061	0	0
53	AT	+Nitrogen	A	2	Org	Depression	1	NA	NA	NA	0	0	1.97238	0.0657072
54	AT	+Nitrogen	A	2	0-10	Depression	2	0	5	10	37.2471	1.8092	36.1569	0.831044
55	AT	+Nitrogen	A	2	10-20	Depression	3	10	15	20	40.7754	2.091	5.61715	0.123512
56	AT	+Nitrogen	A	2	20-30	Depression	4	20	25	30	32.5248	1.6608	41.9858	0.923201
57	AT	+Nitrogen	A	3	Org	Depression	1	-1	-0.5	0	3.5106	0.1056	2.62017	0.101442
58	AT	+Nitrogen	A	3	0-10	Depression	2	0	5	10	48.8617	2.3575	43.082	0.923009
59	AT	+Nitrogen	A	3	10-20	Depression	3	10	15	20	40.3259	1.8989	15.0168	0.256681
60	AT	+Nitrogen	A	3	20-30	Depression	4	20	25	30	30.8261	1.3854	0	0
61	AT	+Nitrogen	B	1	Org	Mound	1	-6	-3	0	19.1586	0.8644	36.5136	0.835481
62	AT	+Nitrogen	B	1	0-10	Mound	2	0	5	10	28.9815	1.5197	48.5605	0.720366
63	AT	+Nitrogen	B	1	10-20	Mound	3	10	15	20	38.0361	1.8153	57.7669	0.788769
64	AT	+Nitrogen	B	1	20-30	Mound	4	20	25	30	39.4688	1.7383	31.8957	0.424917
65	AT	+Nitrogen	B	2	Org	Mound	1	-7	-3.5	0	35.7688	1.753	55.1111	1.3601
66	AT	+Nitrogen	B	2	0-10	Mound	2	0	5	10	40.3696	2.3642	64.4675	1.1489
67	AT	+Nitrogen	B	2	10-20	Mound	3	10	15	20	12.3621	0.917	16.6759	0.222083
68	AT	+Nitrogen	B	2	20-30	Mound	4	20	25	30	7.5204	0.6483	14.098	0.16713
69	AT	+Nitrogen	B	3	Org	Mound	1	-5	-2.5	0	19.0571	0.8087	52.7826	1.24147
70	AT	+Nitrogen	B	3	0-10	Mound	2	0	5	10	11.6473	0.6294	29.0185	0.452473
71	AT	+Nitrogen	B	3	10-20	Mound	3	10	15	20	7.1496	0.3875	9.91039	0.081146
72	AT	+Nitrogen	B	3	20-30	Mound	4	20	25	30	8.1764	0.4601	8.52167	0.118085
73	AT	+Nitrogen	C	1	Org	Mound	1	-4	-2	0	9.6535	0.3145	94.0015	1.288
74	AT	+Nitrogen	C	1	0-10	Mound	2	0	5	10	38.3852	1.7904	133.09	2.40425
75	AT	+Nitrogen	C	1	10-20	Mound	3	10	15	20	32.4354	1.5691	22.5321	0.33704
76	AT	+Nitrogen	C	1	20-30	Mound	4	20	25	30	29.0479	1.3511	0	0
77	AT	+Nitrogen	C	2	Org	Depression	1	-1.5	-0.75	0	4.0786	0.1619	76.8068	1.69395
78	AT	+Nitrogen	C	2	0-10	Depression	2	0	5	10	31.2106	1.5558	134.945	3.26254
79	AT	+Nitrogen	C	2	10-20	Depression	3	10	15	20	35.549	1.8811	24.789	0.46165
80	AT	+Nitrogen	C	2	20-30	Depression	4	20	25	30	29.5068	1.4687	0	0
81	AT	+Nitrogen	C	3	Org	Mound	1	-3	-1.5	0	12.9169	0.5945	47.7583	0.674178
82	AT	+Nitrogen	C	3	0-10	Mound	2	0	5	10	36.8448	1.6432	200.973	3.21845
83	AT	+Nitrogen	C	3	10-20	Mound	3	10	15	20	15.9348	0.8498	41.8979	0.578965
84	AT	+Nitrogen	C	3	20-30	Mound	4	20	25	30	3.0357	1.5364	7.27198	0.0974782
85	AT	+Nitrogen	D	1	Org	Mound	1	-5	-2.5	0	7.3247	0.297	45.1619	0.925098
86	AT	+Nitrogen	D	1	0-10	Mound	2	0	5	10	42.3185	1.9314	93.7175	1.93485
87	AT	+Nitrogen	D	1	10-20	Mound	3	10	15	20	26.2791	1.3103	0	0
88	AT	+Nitrogen	D	1	20-30	Mound	4	20	25	30	25.2482	1.3511	0	0
89	AT	+Nitrogen	D	2	Org	Mound	1	-2.5	-1.25	0	9.215	0.3014	66.5779	1.32174
90	AT	+Nitrogen	D	2	0-10	Mound	2	0	5	10	42.9138	2.2261	256.773	3.84601
91	AT	+Nitrogen	D	2	10-20	Mound	3	10	15	20	28.2045	1.4487	59.4802	0.88323
92	AT	+Nitrogen	D	2	20-30	Mound	4	20	25	30	18.4412	1.1233	13.6669	0.177634
93	AT	+Nitrogen	D	3	Org	Mound	1	-7.5	-3.75	0	24.3652	0.7725	157.688	3.08855
94	AT	+Nitrogen	D	3	0-10	Mound	2	0	5	10	38.174	2.1244	360.621	6.613
95	AT	+Nitrogen	D	3	10-20	Mound	3	10	15	20	23.8596	1.3042	0	0
96	AT	+Nitrogen	D	3	20-30	Mound	4	20	25	30	29.6528	1.4415	0	0
97	KH	Control	A	1	Org	NA	1	-11.5	-5.75	0	38.0506	1.1094	18.8803	0.469475
98	KH	Control	A	1	0-10	NA	2	0	5	10	46.1047	0.8026	56.731	1.00916
99	KH	Control	A	1	10-20	NA	3	10	15	20	33.0224	0.8175	35.2053	0.545545
100	KH	Control	A	1	20-30	NA	4	20	25	30	25.1705	0.6649	25.0138	0.325009
101	KH	Control	A	2	Org	NA	1	-6.13	-3.065	0	35.9789	1.1422	87.7177	1.93647
102	KH	Control	A	2	0-10	NA	2	0	5	10	33.8756	0.6515	51.6605	0.866735
103	KH	Control	A	3	Org	NA	1	-9.5	-4.75	0	39.648	1.2048	67.0552	1.35685
104	KH	Control	A	3	0-10	NA	2	0	5	10	45.8336	1.0641	48.6074	0.990614
105	KH	Control	B	1	Org	NA	1	-7.88	-3.94	0	28.6521	0.8122	27.0941	0.542882
106	KH	Control	B	1	0-10	NA	2	0	5	10	32.7962	0.7242	30.8757	0.573891
107	KH	Control	B	1	10-20	NA	3	10	15	20	29.7758	0.5975	53.416	0.88252
108	KH	Control	B	1	20-30	NA	4	20	25	30	28.0051	0.772	21.5913	0.376417
109	KH	Control	B	2	Org	NA	1	-11	-5.5	0	21.7247	0.5542	25.3734	0.524101
110	KH	Control	B	2	0-10	NA	2	0	5	10	32.437	0.6663	55.9336	0.9722
111	KH	Control	B	2	10-20	NA	3	10	15	20	30.8955	0.7686	40.6752	0.75595
112	KH	Control	B	2	20-30	NA	4	20	25	30	20.1617	0.4541	23.3547	0.376894
113	KH	Control	B	3	Org	NA	1	-6	-3	0	40.9869	1.1252	60.2611	1.35471
114	KH	Control	B	3	0-10	NA	2	0	5	10	47.0939	0.83	46.2493	0.909837
115	KH	Control	B	3	10-20	NA	3	10	15	20	41.5309	0.9217	51.0349	0.860303
116	KH	Control	B	3	20-30	NA	4	20	25	30	35.076	0.8555	33.9548	0.436341
117	KH	Control	C	1	Org	NA	1	-8.25	-4.125	0	47.0209	1.3709	74.6085	1.59867
118	KH	Control	C	1	0-10	NA	2	0	5	10	34.2897	0.6465	85.1259	1.24864
119	KH	Control	C	1	10-20	NA	3	10	15	20	37.4488	1.0093	44.0029	0.647062
120	KH	Control	C	1	20-30	NA	4	20	25	30	32.1701	0.8964	43.0884	0.483551
121	KH	Control	C	2	Org	NA	1	-6	-3	0	39.6657	1.5557	35.7602	0.742719
122	KH	Control	C	2	0-10	NA	2	0	5	10	38.6337	0.7664	29.8429	0.438601
123	KH	Control	C	2	10-20	NA	3	10	15	20	34.9742	0.7668	35.2814	0.446853
124	KH	Control	C	2	20-30	NA	4	20	25	30	27.9862	0.6134	65.3267	0.784472
125	KH	Control	C	3	Org	NA	1	-5	-2.5	0	36.8402	1.1246	39.4509	0.799749
126	KH	Control	C	3	0-10	NA	2	0	5	10	28.5518	0.4568	40.0258	0.624158
127	KH	Control	C	3	10-20	NA	3	10	15	20	48.5729	0.864	20.59	0.268881
128	KH	Control	C	3	20-30	NA	4	20	25	30	38.2374	1.0277	51.8826	0.748803
129	KH	Control	D	1	Org	NA	1	-7.75	-3.875	0	43.3946	1.094	22.8073	0.483384
130	KH	Control	D	1	0-10	NA	2	0	5	10	44.7775	0.6577	35.3488	0.542032
131	KH	Control	D	1	10-20	NA	3	10	15	20	29.7392	0.6466	23.1098	0.340907
132	KH	Control	D	1	20-30	NA	4	20	25	30	25.1928	0.5922	57.11	0.617652
133	KH	Control	D	2	Org	NA	1	-12.5	-6.25	0	58.1081	1.5	38.2414	0.725959
134	KH	Control	D	2	0-10	NA	2	0	5	10	34.3566	0.5217	61.3157	1.02349
135	KH	Control	D	2	10-20	NA	3	10	15	20	35.2124	0.8084	58.2589	0.790068
136	KH	Control	D	2	20-30	NA	4	20	25	30	23.7884	0.5092	43.2163	0.50337
137	KH	Control	D	3	Org	NA	1	-8	-4	0	41.968	1.088	50.0965	0.990988
138	KH	Control	D	3	0-10	NA	2	0	5	10	38.1522	0.6229	51.8171	0.99196
139	KH	Control	D	3	10-20	NA	3	10	15	20	37.2455	0.7458	32.4136	0.593895
140	KH	Control	D	3	20-30	NA	4	20	25	30	34.8061	0.83	39.435	0.569385
141	KH	+Nitrogen	A	1	Org	NA	1	-6.25	-3.125	0	20.2134	0.6357	81.2043	2.31986
142	KH	+Nitrogen	A	1	0-10	NA	2	0	5	10	67.7408	1.4251	37.3475	0.875533
143	KH	+Nitrogen	A	1	10-20	NA	3	10	15	20	48.3618	1.1166	26.8581	0.543106
144	KH	+Nitrogen	A	1	20-30	NA	4	20	25	30	24.0806	0.5646	37.8938	0.682682
145	KH	+Nitrogen	A	2	Org	NA	1	-10.25	-5.125	0	55.8232	1.7313	96.4681	2.67032
146	KH	+Nitrogen	A	2	0-10	NA	2	0	5	10	40.069	0.8843	106.845	3.08814
147	KH	+Nitrogen	A	2	10-20	NA	3	10	15	20	35.0084	1.0057	82.9904	1.96062
148	KH	+Nitrogen	A	2	20-30	NA	4	20	25	30	28.4258	0.7262	92.2371	1.78188
149	KH	+Nitrogen	A	3	Org	NA	1	-7.5	-3.75	0	46.5795	1.4013	53.8443	1.39293
150	KH	+Nitrogen	A	3	0-10	NA	2	0	5	10	25.42	0.4271	57.3635	1.3195
151	KH	+Nitrogen	A	3	10-20	NA	3	10	15	20	37.6489	0.9297	48.698	1.21846
152	KH	+Nitrogen	A	3	20-30	NA	4	20	25	30	31.3787	0.7466	68.8214	1.17732
153	KH	+Nitrogen	B	1	Org	NA	1	-8.5	-4.25	0	42.5201	1.3587	17.1879	0.436699
154	KH	+Nitrogen	B	1	0-10	NA	2	0	5	10	32.208	0.6621	39.4093	0.794616
155	KH	+Nitrogen	B	1	10-20	NA	3	10	15	20	35.1935	0.7236	10.2475	0.20273
156	KH	+Nitrogen	B	1	20-30	NA	4	20	25	30	33.5884	0.8275	40.1735	0.702933
157	KH	+Nitrogen	B	2	Org	NA	1	-9	-4.5	0	71.5513	2.1121	26.2559	0.770207
158	KH	+Nitrogen	B	2	0-10	NA	2	0	5	10	30.7497	0.5942	56.1235	1.32638
159	KH	+Nitrogen	B	2	10-20	NA	3	10	15	20	34.4849	0.8266	56.3096	1.19878
160	KH	+Nitrogen	B	2	20-30	NA	4	20	25	30	27.9969	0.6268	42.3515	0.935751
161	KH	+Nitrogen	B	3	Org	NA	1	-10.75	-5.375	0	48.2577	1.2728	98.032	2.5157
162	KH	+Nitrogen	B	3	0-10	NA	2	0	5	10	24.5167	0.4126	46.3588	1.28484
163	KH	+Nitrogen	B	3	10-20	NA	3	10	15	20	25.9307	0.5531	33.2398	0.979517
164	KH	+Nitrogen	B	3	20-30	NA	4	20	25	30	36.3127	0.7641	41.8927	0.807789
165	KH	+Nitrogen	C	1	Org	NA	1	-8.5	-4.25	0	56.0498	1.6441	89.3207	2.40838
166	KH	+Nitrogen	C	1	0-10	NA	2	0	5	10	41.6227	0.8453	99.1571	1.94185
167	KH	+Nitrogen	C	1	10-20	NA	3	10	15	20	37.3142	0.9643	21.7877	0.367463
168	KH	+Nitrogen	C	1	20-30	NA	4	20	25	30	31.5322	0.8217	24.2665	0.441761
169	KH	+Nitrogen	C	2	Org	NA	1	-7.88	-3.94	0	46.3329	1.526	56.7453	1.56968
170	KH	+Nitrogen	C	2	0-10	NA	2	0	5	10	36.9532	0.9264	70.0236	1.6636
171	KH	+Nitrogen	C	2	10-20	NA	3	10	15	20	32.1067	0.7153	76.7773	1.36801
172	KH	+Nitrogen	C	2	20-30	NA	4	20	25	30	22.4164	0.5978	121.444	1.93026
173	KH	+Nitrogen	C	3	Org	NA	1	-6.5	-3.25	0	38.6304	1.1109	59.3886	1.62261
174	KH	+Nitrogen	C	3	0-10	NA	2	0	5	10	38.2189	0.625	63.0451	1.38789
175	KH	+Nitrogen	C	3	10-20	NA	3	10	15	20	32.9537	0.6626	65.0246	1.38168
176	KH	+Nitrogen	C	3	20-30	NA	4	20	25	30	25.6971	0.5995	90.8104	1.53047
177	KH	+Nitrogen	D	1	Org	NA	1	-10	-5	0	50.2546	1.4306	82.0665	2.14084
178	KH	+Nitrogen	D	1	0-10	NA	2	0	5	10	33.0466	0.577	87.6832	2.14923
179	KH	+Nitrogen	D	1	10-20	NA	3	10	15	20	38.1088	0.8836	87.6073	1.73437
180	KH	+Nitrogen	D	1	20-30	NA	4	20	25	30	29.186	0.7219	61.0348	1.00577
181	KH	+Nitrogen	D	2	Org	NA	1	-11.88	-5.94	0	49.3686	1.458	59.594	1.41966
182	KH	+Nitrogen	D	2	0-10	NA	2	0	5	10	27.8672	0.5906	65.7655	1.31207
183	KH	+Nitrogen	D	2	10-20	NA	3	10	15	20	31.1205	0.791	0.888108	0.0157473
184	KH	+Nitrogen	D	2	20-30	NA	4	20	25	30	25.1119	0.5795	0	0
185	KH	+Nitrogen	D	3	Org	NA	1	-10	-5	0	60.8234	2.0256	69.328	2.01182
186	KH	+Nitrogen	D	3	0-10	NA	2	0	5	10	32.369	0.7774	42.618	1.11661
187	KH	+Nitrogen	D	3	10-20	NA	3	10	15	20	30.2888	0.7148	47.1176	1.02294
188	KH	+Nitrogen	D	3	20-30	NA	4	20	25	30	32.8649	0.964	33.0669	0.594096
