# Supplementary material for: Vertical Redistribution of Soil Organic Carbon Pools After Twenty Years of Nitrogen Addition in Two Temperate Coniferous Forests
Source: Ecosystems. 2018 Jun 26;22(2):379–400. doi: 10.1007/s10021-018-0275-8 (PMC6423314; doi:10.1007/s10021-018-0275-8)
Supplement: Supplementary file 3 — Supplementary material 3 (XLS 177 kb) [file 10021_2018_275_MOESM3_ESM.xls]

## Sheet: 1_Legend
Vertical redistribution of soil organic carbon pools after twenty years of nitrogen addition in two temperate coniferous forests
Stefan J. Forstner, Viktoria Wechselberger, Stefanie Müller, Katharina M. Keibinger, Eugenio Díaz-Pinés, Wolfgang Wanek, Patrick Scheppi, Frank Hagedorn, Per Gundersen, Michael Tatzber, Martin H. Gerzabek, Sophie Zechmeister-Boltenstern
Column head	Variable	Values	Notes
No	Sample number	consecutive number
Site	Site	AT (Alptal), KH (Klosterhede)
Treatment	N addition treatment	Control, + Nitrogen
Block	Block indicating the spatial grouping of treatments	A,B,C,D
Replicate	Within-block replicate	1,2,3
Horizon	Pedogenetic soil horizon	Oi,Oe,Oa,Ah,Bl,Blr (Alptal) Oe,Oa,AE,E,Bh,Bs (Klosterhede)	Note that not every horizon was found for every replicate due to heterogeneous microtopography.
Microtopography	Microtopographical position of the replicate	Mound, Depression	only for Alptal
Hor_sequence	Within-replicate sequence of soil horizons/increments	1,2,3,…
Hor_from	Upper horizon border	[cm]	in reference to top of mineral soil
Hor_mid	Horizon center (calculated)	[cm]	in reference to top of mineral soil
Hor_to	Lower horizon border	[cm]	in reference to top of mineral soil
GWC	Gravimetric water content	[mass%]
Sand	Sand content	[mass%]
Silt	Silt content	[mass%]
Clay	Clay content	[mass%]
pH	Soil pH in H2O (1:10 w:v)	dimensionless
CaCO3	Carbonates	[mass%]	in CaCO3 equivalents
CEC_eff	Effective cation exchange capacity	[mmolc kg–1 soil]	in unbuffered BaCl2 extracts
BS_eff	Effective base saturation	[%]	by cation summation
NH4_N	Salt-extractable ammonium	[µg g–1 soil]	in 0.5M K2SO4 extracts
NO3_N	Salt-extractable nitrate	[µg g–1 soil]	in 0.5M K2SO4 extracts
EOC	Salt-extractable organic carbon	[µg g–1 soil]
EON	Salt-extractable organic nitrogen	[µg g–1 soil]	TDN minus (NH4_N+NO3_N)
EOC:EON	Ratio of salt-extractable organic carbon to nitrogen	[mass ratio]
Na_eff	Exchangable sodium	[mmolc kg–1 soil]	in unbuffered BaCl2 extracts
K_eff	Exchangable potassium	[mmolc kg–1 soil]	in unbuffered BaCl2 extracts
Mg_eff	Exchangable magnesium	[mmolc kg–1 soil]	in unbuffered BaCl2 extracts
Ca_eff	Exchangable calcium	[mmolc kg–1 soil]	in unbuffered BaCl2 extracts
Base_cations	Sum of exchangable base cations	[mmolc kg–1 soil]	in unbuffered BaCl2 extracts
Al_eff	Exchangable aluminium	[mmolc kg–1 soil]	in unbuffered BaCl2 extracts
Mn_eff	Exchangable manganese	[mmolc kg–1 soil]	in unbuffered BaCl2 extracts
Fe_eff	Exchangable iron	[mmolc kg–1 soil]	in unbuffered BaCl2 extracts
Acidic_cations	Sum of exchangable acidic cations	[mmolc kg–1 soil]	in unbuffered BaCl2 extracts
FRC	Fine root carbon	[mass%]
FRN	Fine root nitrogen	[mass%]
FRC:FRN	Ratio of fine root carbon to nitrogen	[mass ratio]
Thickness	Horizon thickness	[cm]
Soil_mass	Soil dry mass per area	[kg m–2]
BD	Bulk density	[g cm–3]
SOC	Soil organic carbon concentration	[mg g–1 soil]
STN	Soil total nitrogen concentration	[mg g–1 soil]
SOC_STN	Ratio of soil organic carbon to total nitrogen	[mass ratio]
C_mineralization	Potential C mineralization rate	[µg CO2-C g–1 soil h–1]	measured in short-term incubations
C_mineralization_gC	Potential C mineralization rate normalized to g SOC	[µg CO2-C g–1 SOC h–1]	measured in short-term incubations

## Sheet: Extended_Data_1
No	Site	Treatment	Block	Replicate	Horizon	Microtopography	Hor_sequence	Hor_from	Hor_mid	Hor_to	GWC	Sand	Silt	Clay	pH	CaCO3	CEC_eff	BS_eff	NH4_N	NO3_N	EOC	EON	EOC:EON	Na_eff	K_eff	Mg_eff	Ca_eff	Base_cations	Al_eff	Mn_eff	Fe_eff	Acidic_cations	FRC	FRN	FRC:FRN	Thickness	Soil_mass	BD	SOC	STN	SOC_STN	C_mineralization	C_mineralization_gC
1	AT	C	A	1	Oi	Depression	1	-5.5	-4.5	-3.5	77.6302	NA	NA	NA	6.3	NA	NA	NA	314.74	0	1615.79	483.46	3.34214	NA	NA	NA	NA	NA	NA	NA	NA	NA	50.06	1.008	49.66	2	1.74656	0.09	44.61	1.54	28.9675	533.1	237.816
2	AT	C	A	1	Oa	Depression	2	-3.5	-1.8	0	76.454	NA	NA	NA	5.7	NA	NA	NA	121.36	0	947.49	258.11	3.67088	NA	NA	NA	NA	NA	NA	NA	NA	NA	49.45	1.006	49.16	3.5	1.9816	0.06	40.73	1.54	26.4481	314.05	127.913
3	AT	C	A	1	A	Depression	3	0	4.6	9.3	60.1655	NA	NA	NA	6.3	0.4	NA	NA	16.36	12.42	262.52	44.36	5.91794	NA	NA	NA	NA	NA	NA	NA	NA	NA	49.26	0.8391	58.71	9.3	36.9695	0.42	11.44	0.49	23.3469	11.79	1.34878
4	AT	C	A	1	Bl	Depression	4	9.3	15.9	22.5	44.2332	NA	NA	NA	6.9	0.3	NA	NA	2.03	6.86	87.12	18.35	4.74768	NA	NA	NA	NA	NA	NA	NA	NA	NA	45.91	0.6654	69	13.2	111.782	0.85	4.07	0.21	19.381	12.13	0.493691
5	AT	C	A	1	Blr	Depression	5	22.5	26.3	30	43.159	NA	NA	NA	6.8	0.5	NA	NA	3.39	1.01	99.13	12.1	8.19256	NA	NA	NA	NA	NA	NA	NA	NA	NA	NA	NA	NA	7.5	116.749	0.97	3.59	0.16	22.4375	17.86	0.641174
6	AT	C	A	2	Oi	Depression	1	-3	-2	-1	76.669	NA	NA	NA	6.9	NA	NA	NA	274.78	0	2365.57	452.17	5.23159	NA	NA	NA	NA	NA	NA	NA	NA	NA	50.16	1.456	34.45	2	0.98928	0.05	40.86	1.52	26.8816	NA	NA
7	AT	C	A	2	Oa	Depression	2	-1	-0.5	0	77.5325	NA	NA	NA	6.8	NA	NA	NA	121.74	0	1387.04	287.39	4.82633	NA	NA	NA	NA	NA	NA	NA	NA	NA	49.3	1.092	45.15	1	1.02816	0.11	33.39	1.54	21.6818	NA	NA
8	AT	C	A	2	A	Depression	3	0	6.1	12.3	61.9204	NA	NA	NA	6.4	NA	NA	NA	6.73	15.85	290.81	40.71	7.14345	NA	NA	NA	NA	NA	NA	NA	NA	NA	49.51	1.206	41.05	12.3	56.5813	0.49	11.74	0.64	18.3438	NA	NA
9	AT	C	A	2	Bl	Depression	4	12.3	18.1	24	44.3551	NA	NA	NA	7.1	0.3	318.93	99.87	1.29	4.65	63.23	18.74	3.37407	0.41	2.79	12.1	303.23	318.52	0	0.41	0	0.41	50.41	0.7549	66.78	11.7	81.0185	0.7	3.14	0.19	16.5263	NA	NA
10	AT	C	A	2	Blr	Depression	5	24	27	30	48.1801	NA	NA	NA	7.1	0.2	372.27	99.75	0	3.08	104.16	12.3	8.46829	0.62	2.47	13.78	354.45	371.33	0.06	0.88	0	0.95	51.37	0.6628	77.5	6	128.751	0.9	4.38	0.22	19.9091	NA	NA
11	AT	C	A	3	Oi	Depression	1	-2	-1.5	-1	78.2592	NA	NA	NA	6.7	NA	NA	NA	195.81	3.21	1515.76	361.14	4.19715	NA	NA	NA	NA	NA	NA	NA	NA	NA	48.56	1.654	29.36	1	0.6888	0.07	35.76	1.34	26.6866	NA	NA
12	AT	C	A	3	Oa	Depression	2	-1	-0.5	0	79.4963	NA	NA	NA	6.9	NA	NA	NA	164.47	0	1354.2	343.43	3.94316	NA	NA	NA	NA	NA	NA	NA	NA	NA	47.99	1.643	29.21	1	0.55776	0.06	32.94	1.49	22.1074	NA	NA
13	AT	C	A	3	A	Depression	3	0	3.6	7.3	68.9727	NA	NA	NA	6.2	0.4	627.45	99.79	2.29	24.32	366.28	51.46	7.11776	0.53	2.49	19.15	603.98	626.15	0	1.3	0	1.3	47.25	0.8221	57.47	7.3	25.4747	0.37	13.06	0.63	20.7302	NA	NA
14	AT	C	A	3	Bl	Depression	4	7.3	13.2	19.1	53.5238	NA	NA	NA	6.2	0.2	NA	NA	4.4	10.66	120.53	18.91	6.37388	NA	NA	NA	NA	NA	NA	NA	NA	NA	NA	NA	NA	11.8	55.8016	0.48	7.13	0.39	18.2821	NA	NA
15	AT	C	A	3	Blr	Depression	5	19.1	24.6	30	40.6218	NA	NA	NA	6.4	0	NA	NA	2.32	0.91	89.77	13.32	6.73949	NA	NA	NA	NA	NA	NA	NA	NA	NA	NA	NA	NA	10.9	114.127	0.89	4.3	0.17	25.2941	NA	NA
16	AT	C	B	1	Oi	Mound	1	-5	-4.5	-4	56.781	NA	NA	NA	5.6	NA	NA	NA	521.23	1.62	8529.99	728.6	11.7074	NA	NA	NA	NA	NA	NA	NA	NA	NA	NA	NA	NA	1	0.24208	0.03	50.29	1.27	39.5984	517.5	260.251
17	AT	C	B	1	Oe	Mound	2	-4	-3.5	-3	77.0261	NA	NA	NA	5.5	NA	NA	NA	1176.03	0	2160.62	618.02	3.49604	NA	NA	NA	NA	NA	NA	NA	NA	NA	50.82	0.9303	54.63	1	0.28304	0.03	52.83	2.27	23.2731	711.47	375.87
18	AT	C	B	1	Oa	Mound	3	-3	-1.5	0	81.5755	NA	NA	NA	5	NA	NA	NA	265.62	0	1824.15	472.07	3.86415	NA	NA	NA	NA	NA	NA	NA	NA	NA	51.93	1.176	44.16	3	0.62208	0.02	45.56	2.27	20.0705	64.7	29.4773
19	AT	C	B	1	A	Mound	4	0	3.8	7.5	83.0414	NA	NA	NA	4.7	3	NA	NA	94.42	0	945.95	187.66	5.04077	NA	NA	NA	NA	NA	NA	NA	NA	NA	54.66	0.974	56.12	7.5	23.0305	0.38	42.45	2.1	20.2143	106.14	45.0564
20	AT	C	B	1	A	Mound	5	7.5	9.8	12	65.4391	NA	NA	NA	4.5	NA	NA	NA	15.27	1.71	275.17	46.3	5.9432	NA	NA	NA	NA	NA	NA	NA	NA	NA	49.49	0.5151	96.08	4.5	11.2575	0.26	16.08	0.84	19.1429	NA	NA
21	AT	C	B	1	Bl	Mound	6	12	18	24	39.979	2.13	40.23	57.64	5.8	0.2	223.33	92.35	6.87	1.33	124.1	21.81	5.69005	0.42	2.7	10.68	192.45	206.25	15.96	0.1	1.03	17.08	52.57	0.8075	65.1	12	112.521	0.99	2.26	0.14	16.1429	10.11	0.228486
22	AT	C	B	1	Blr	Mound	7	24	27	30	39.5893	2.38	40.37	57.25	6.3	0.2	NA	NA	5.9	0.7	51.7	12.12	4.26568	NA	NA	NA	NA	NA	NA	NA	NA	NA	NA	NA	NA	6	85.2185	1.16	2.43	0.14	17.3571	1.68	0.040824
23	AT	C	B	2	Oi	Mound	1	-1.5	-1.3	-1	74.4191	NA	NA	NA	5.8	NA	NA	NA	213.13	0	3186.83	426.3	7.47556	NA	NA	NA	NA	NA	NA	NA	NA	NA	NA	NA	NA	0.5	0.4216	0.09	45.75	1.53	29.902	NA	NA
24	AT	C	B	2	Oa	Mound	2	-1	-0.5	0	80.2111	NA	NA	NA	5.2	NA	NA	NA	113.64	0	1509.82	301.4	5.00936	NA	NA	NA	NA	NA	NA	NA	NA	NA	50.11	0.9613	52.13	1	0.36736	0.04	42.44	1.6	26.525	NA	NA
25	AT	C	B	2	A	Mound	3	0	5.1	10.2	77.1233	NA	NA	NA	4.7	0.4	493.71	96.52	53.05	0	473.4	102.38	4.62395	0.67	5.77	22.87	447.21	476.52	12.51	0.25	4.44	17.19	52.36	0.8199	63.86	10.2	17.3486	0.18	33.16	1.41	23.5177	NA	NA
26	AT	C	B	2	Bl	Mound	4	10.2	17.3	24.5	43.5783	NA	NA	NA	5.4	0.3	NA	NA	9.65	0.5	155.64	22.99	6.7699	NA	NA	NA	NA	NA	NA	NA	NA	NA	51.76	0.8546	60.57	14.3	130.694	0.95	3.35	0.2	16.75	NA	NA
27	AT	C	B	2	Blr	Mound	5	24.5	27.3	30	39.1289	NA	NA	NA	6.3	0.2	354.54	99.94	6.7	0.27	111.61	16.35	6.8263	0.45	2.71	12.59	338.56	354.32	0	0.22	0	0.22	NA	NA	NA	5.5	120.952	1.07	2.48	0.11	22.5455	NA	NA
28	AT	C	B	3	Oi	Mound	1	-8	-7.5	-7	57.6031	NA	NA	NA	5.6	NA	NA	NA	444.41	0.73	8286.81	767.16	10.8019	NA	NA	NA	NA	NA	NA	NA	NA	NA	NA	NA	NA	1	0.2984	0.03	50.47	1.32	38.2348	NA	NA
29	AT	C	B	3	Oe	Mound	2	-7	-6.5	-6	72.2021	NA	NA	NA	5.5	NA	NA	NA	928.56	2.21	2821.4	551.14	5.11921	NA	NA	NA	NA	NA	NA	NA	NA	NA	52.07	1.57	33.17	1	0.16896	0.02	54.06	1.97	27.4416	NA	NA
30	AT	C	B	3	Oa	Mound	3	-6	-3	0	82.1643	NA	NA	NA	4.9	NA	NA	NA	154.72	0	1457.56	346.25	4.20956	NA	NA	NA	NA	NA	NA	NA	NA	NA	52.2	0.9697	53.83	6	7.39104	0.13	47.1	2.02	23.3168	NA	NA
31	AT	C	B	3	A	Mound	4	0	4.5	9	79.2405	NA	NA	NA	4.5	0.3	NA	NA	23.26	0	563.83	79.93	7.05405	NA	NA	NA	NA	NA	NA	NA	NA	NA	54.36	0.8778	61.93	9	12.6934	0.15	38.68	1.78	21.7303	NA	NA
32	AT	C	B	3	Bl	Mound	5	9	15.3	21.7	41.7232	NA	NA	NA	5.2	0.1	NA	NA	7.55	0	204.13	33.6	6.0753	NA	NA	NA	NA	NA	NA	NA	NA	NA	51.62	0.6359	81.18	12.7	103.322	0.83	3.79	0.19	19.9474	NA	NA
33	AT	C	B	3	Blr	Mound	6	21.7	25.8	30	38.9451	NA	NA	NA	6.1	0.2	NA	NA	5.62	0.06	85.33	15.55	5.48746	NA	NA	NA	NA	NA	NA	NA	NA	NA	NA	NA	NA	8.3	122.211	1.08	2.13	0.13	16.3846	NA	NA
34	AT	C	C	1	Oi	Mound	1	-6.5	-5.8	-5	68.2154	NA	NA	NA	5.7	NA	NA	NA	443.57	0.59	5242.3	648.76	8.08049	NA	NA	NA	NA	NA	NA	NA	NA	NA	NA	NA	NA	1.5	0.65088	0.04	50.56	1.17	43.2137	475.45	240.388
35	AT	C	C	1	Oe	Mound	2	-5	-4	-3	75.4654	NA	NA	NA	5.4	NA	NA	NA	177.54	0	1993.67	347.54	5.73652	NA	NA	NA	NA	NA	NA	NA	NA	NA	52.45	0.9755	53.77	2	1.83328	0.1	54.28	1.91	28.4188	519.53	282.001
36	AT	C	C	1	Oa	Mound	3	-3	-1.5	0	83.7143	NA	NA	NA	4.8	NA	NA	NA	170.21	0	1839.99	387.05	4.75388	NA	NA	NA	NA	NA	NA	NA	NA	NA	52.68	0.9759	53.98	3	1.91776	0.07	47.8	1.69	28.284	137.48	65.7154
37	AT	C	C	1	A	Mound	4	0	4.4	8.8	80.2191	3.81	46.88	49.31	4.8	NA	NA	NA	13.58	0	671.61	77.52	8.6637	NA	NA	NA	NA	NA	NA	NA	NA	NA	55.13	0.7701	71.59	8.8	13.2257	0.16	36	1.27	28.3465	39.42	14.1912
38	AT	C	C	1	Bl	Mound	5	8.8	13.9	19	59.0505	0.79	33.81	65.4	6.5	0.2	NA	NA	3.87	1.56	74.96	11.45	6.54672	NA	NA	NA	NA	NA	NA	NA	NA	NA	51.6	0.5597	92.19	10.2	31.3247	0.32	7.37	0.34	21.6765	6.74	0.496738
39	AT	C	C	1	Blr	Mound	6	19	24.5	30	44.2058	0.87	39.28	59.85	6.3	0.2	NA	NA	6.62	0	28.68	10.77	2.66295	NA	NA	NA	NA	NA	NA	NA	NA	NA	52.84	0.4354	121.36	11	104.008	1	3.96	0.2	19.8	4.04	0.159984
40	AT	C	C	2	Oi	Mound	1	-10	-9.5	-9	64.2437	NA	NA	NA	5.7	NA	NA	NA	428.46	2.63	12850.5	1117.63	11.498	NA	NA	NA	NA	NA	NA	NA	NA	NA	NA	NA	NA	1	0.3032	0.03	50	1.27	39.3701	NA	NA
41	AT	C	C	2	Oe	Mound	2	-9	-8.3	-7.5	79.1348	NA	NA	NA	5.7	NA	NA	NA	409.29	2.39	3514.77	632.59	5.55616	NA	NA	NA	NA	NA	NA	NA	NA	NA	52.31	1.086	48.17	1.5	0.95152	0.07	54.98	2.13	25.8122	NA	NA
42	AT	C	C	2	Oa	Mound	3	-7.5	-3.8	0	84.2803	NA	NA	NA	5	NA	NA	NA	211.5	0	2752.65	497.13	5.53708	NA	NA	NA	NA	NA	NA	NA	NA	NA	52.49	1.095	47.94	7.5	2.92768	0.04	46.05	2.23	20.6502	NA	NA
43	AT	C	C	2	A	Mound	4	0	1.8	3.7	69.2231	NA	NA	NA	5.7	0	NA	NA	8.39	10.49	419.87	42.98	9.76896	NA	NA	NA	NA	NA	NA	NA	NA	NA	53.08	0.6625	80.12	3.7	10.7818	0.3	14.02	0.63	22.254	NA	NA
44	AT	C	C	2	Bl	Mound	5	3.7	7.7	11.7	42.3409	NA	NA	NA	6	0.1	NA	NA	0.92	1.73	64.85	10.53	6.15859	NA	NA	NA	NA	NA	NA	NA	NA	NA	NA	NA	NA	8	67.6108	0.85	2.2	0.1	22	NA	NA
45	AT	C	C	2	Blr	Mound	6	11.7	20.8	30	40.8216	NA	NA	NA	6	0.2	NA	NA	4.19	0	30.68	9.55	3.21257	NA	NA	NA	NA	NA	NA	NA	NA	NA	52.74	0.9306	56.67	18.3	107.715	0.91	2.2	0.11	20	NA	NA
46	AT	C	C	3	Oi	Depression	1	-11	-10.5	-10	67.5988	NA	NA	NA	6.5	NA	NA	NA	197.77	0.22	9786.66	784.23	12.4793	NA	NA	NA	NA	NA	NA	NA	NA	NA	NA	NA	NA	1	0.48736	0.05	52.48	1.1	47.7091	NA	NA
47	AT	C	C	3	Oe	Depression	2	-10	-9	-8	83.0398	NA	NA	NA	7.1	NA	NA	NA	217.57	0	4033.08	459.34	8.78016	NA	NA	NA	NA	NA	NA	NA	NA	NA	49.37	1.462	33.77	2	0.8168	0.04	50.93	1.71	29.7836	NA	NA
48	AT	C	C	3	Oa	Depression	3	-8	-4	0	82.922	NA	NA	NA	7.2	NA	NA	NA	144.18	0	2600.59	400.35	6.49579	NA	NA	NA	NA	NA	NA	NA	NA	NA	49.55	1.105	44.84	8	1.2624	0.02	40.54	1.52	26.6711	NA	NA
49	AT	C	C	3	A	Depression	4	0	3.5	7	75.5324	NA	NA	NA	6.2	0.2	887.27	99.84	5.54	33.55	419.6	65.03	6.45241	0.49	1.91	19.11	864.37	885.88	0	1.39	0	1.39	49.56	0.5849	84.73	7	17.2249	0.25	21.17	1.01	20.9604	NA	NA
50	AT	C	C	3	Bl	Depression	5	7	11.3	15.7	48.1739	NA	NA	NA	6.7	0.2	336.16	99.83	0.84	1.96	45.07	11.26	4.00266	0.52	2.07	11.01	321.99	335.59	0	0.57	0	0.57	NA	NA	NA	8.7	51.9032	0.61	4.42	0.21	21.0476	NA	NA
51	AT	C	C	3	Blr	Depression	6	15.7	22.8	30	43.4206	NA	NA	NA	7.4	0.5	336.41	100	0.12	0.12	22.94	4.44	5.16667	0.48	2.07	7.81	326.05	336.41	0	0	0	0	NA	NA	NA	14.3	78.0885	0.82	2.76	0.15	18.4	NA	NA
52	AT	C	D	1	Oi	Mound	1	-4.5	-4.3	-4	58.3737	NA	NA	NA	5.6	NA	NA	NA	679.24	0	6085.96	864.74	7.03791	NA	NA	NA	NA	NA	NA	NA	NA	NA	50.21	1.477	33.99	0.5	0.65264	0.14	51.58	1.17	44.0855	71.22	36.7353
53	AT	C	D	1	Oe	Mound	2	-4	-3	-2	73.2688	NA	NA	NA	4.9	NA	NA	NA	308.92	4.21	2175.88	482.42	4.51034	NA	NA	NA	NA	NA	NA	NA	NA	NA	51.33	1.457	35.23	2	1.53536	0.08	52.96	1.91	27.7277	40.69	21.5494
54	AT	C	D	1	Oa	Mound	3	-2	-1	0	73.6452	NA	NA	NA	4.4	NA	NA	NA	209.68	0	1530.23	411.89	3.71514	NA	NA	NA	NA	NA	NA	NA	NA	NA	51.37	1.087	47.26	2	0.58608	0.03	35.29	1.81	19.4972	310	109.399
55	AT	C	D	1	A	Mound	4	0	4.4	8.8	52.4088	1.31	29.31	69.38	5.1	0.2	230.03	78.09	26.89	0.4	414.34	61.41	6.74711	0.45	3.2	9.02	166.96	179.63	41.28	2.36	6.75	50.4	52.87	0.8	66.09	8.8	34.7495	0.42	11.29	0.66	17.1061	58.63	6.61933
56	AT	C	D	1	Bl	Mound	5	8.8	10.5	12.1	45.1087	3.89	43.61	52.5	5.5	0.3	183.59	97.45	5.06	0	63.19	17.35	3.64207	0.49	2.26	9.68	166.5	178.92	4.3	0.27	0.1	4.67	49.45	0.4109	120.35	3.3	33.1012	1.04	3.38	0.2	16.9	4.38	0.148044
57	AT	C	D	1	Blr	Mound	6	12.1	21	30	48.8723	2.78	37.38	59.84	5.4	0.2	NA	NA	4.7	0	56.17	18.32	3.06605	NA	NA	NA	NA	NA	NA	NA	NA	NA	NA	NA	NA	17.9	36.2209	0.64	5.93	0.28	21.1786	0	0
58	AT	C	D	2	Oi	Mound	1	-4	-3	-2	64.0545	NA	NA	NA	6	NA	NA	NA	574.13	3.59	3604.22	773.86	4.65746	NA	NA	NA	NA	NA	NA	NA	NA	NA	50.37	1.417	35.55	2	0.9432	0.05	43.7	1.2	36.4167	NA	NA
59	AT	C	D	2	Oa	Mound	2	-2	-1	0	63.2894	NA	NA	NA	4.9	NA	NA	NA	221.96	0	1160.13	345.9	3.35395	NA	NA	NA	NA	NA	NA	NA	NA	NA	51.77	1.416	36.56	2	1.38624	0.07	27.71	1.16	23.8879	NA	NA
60	AT	C	D	2	A	Mound	3	0	5.5	11	67.5	NA	NA	NA	5.3	0	NA	NA	28.26	21.01	387.33	90.39	4.2851	NA	NA	NA	NA	NA	NA	NA	NA	NA	53.3	0.8987	59.31	11	25.3595	0.24	16.84	0.77	21.8701	NA	NA
61	AT	C	D	2	Bl	Mound	4	12.5	14	15.5	51.4085	NA	NA	NA	7.7	1.2	NA	NA	6.6	7.44	224.44	30.28	7.41215	NA	NA	NA	NA	NA	NA	NA	NA	NA	49.3	0.8492	58.05	3	24.4561	0.84	3.4	0.21	16.1905	NA	NA
62	AT	C	D	2	Blr	Mound	5	17	23.5	30	43.6345	NA	NA	NA	7.9	4.5	334.51	100	3.15	0.34	155.02	9.2	16.85	0.4	2.32	4.44	327.36	334.51	0	0	0	0	NA	NA	NA	13	72.5445	1.06	NA	0.16	NA	NA	NA
63	AT	C	D	3	Oi	Mound	1	-2	-1.8	-1.5	57.0403	NA	NA	NA	5.9	NA	NA	NA	642.7	0.67	4308.53	845.98	5.09295	NA	NA	NA	NA	NA	NA	NA	NA	NA	NA	NA	NA	0.5	0.30928	0.06	48.83	1.29	37.8527	NA	NA
64	AT	C	D	3	Oe	Mound	2	-1.5	-0.8	0	61.6226	NA	NA	NA	5.2	NA	NA	NA	58.59	4.82	1075.53	168.58	6.37994	NA	NA	NA	NA	NA	NA	NA	NA	NA	48.75	1.878	25.96	1.5	0.60176	0.04	39.78	1.38	28.8261	NA	NA
65	AT	C	D	3	A	Mound	3	0	2.5	5	59.9033	NA	NA	NA	4.6	0.2	NA	NA	11.21	0	536.68	67.82	7.9133	NA	NA	NA	NA	NA	NA	NA	NA	NA	53.75	1.038	51.78	5	11.3738	0.24	21.66	1.14	19	NA	NA
66	AT	C	D	3	Bl	Mound	4	5	7.6	10.3	60.1875	NA	NA	NA	5.7	0.4	NA	NA	5.38	15.35	181	35.32	5.12458	NA	NA	NA	NA	NA	NA	NA	NA	NA	47.99	0.8052	59.6	5.3	18.6278	0.38	8.52	0.48	17.75	NA	NA
67	AT	C	D	3	Blr	Mound	5	10.3	20.1	30	53.0645	NA	NA	NA	6.6	0.2	NA	NA	6.04	0.58	56.59	8.37	6.76105	NA	NA	NA	NA	NA	NA	NA	NA	NA	NA	NA	NA	19.7	63.8887	0.64	5.81	0.28	20.75	NA	NA
68	AT	N	A	1	Oi	Mound	1	-7	-6.8	-6.5	35.9761	NA	NA	NA	5.3	NA	NA	NA	280.25	1.46	3701.33	531.29	6.96668	NA	NA	NA	NA	NA	NA	NA	NA	NA	NA	NA	NA	0.5	0.6248	0.13	52.97	1.42	37.3028	269.94	142.987
69	AT	N	A	1	Oe	Mound	2	-6.5	-4.8	-3	74.4544	NA	NA	NA	5	NA	NA	NA	1119.07	0	1375.38	654.84	2.10033	NA	NA	NA	NA	NA	NA	NA	NA	NA	52.36	1.438	36.41	3.5	5.98784	0.18	46	2.7	17.037	382.53	175.964
70	AT	N	A	1	Oa	Mound	3	-3	-1.5	0	75.0693	NA	NA	NA	4.5	NA	NA	NA	315.39	0	1178.93	467.63	2.52107	NA	NA	NA	NA	NA	NA	NA	NA	NA	52.84	0.9519	55.51	3	3.34672	0.12	39.32	1.89	20.8042	39.09	15.3702
71	AT	N	A	1	A	Mound	4	0	2.3	4.5	65.7929	NA	NA	NA	4.4	0.6	NA	NA	82.21	0	378.64	107.88	3.50983	NA	NA	NA	NA	NA	NA	NA	NA	NA	55.52	0.8371	66.32	4.5	11.0233	0.25	22.74	1.27	17.9055	60.99	13.8691
72	AT	N	A	1	Bl	Mound	5	4.5	8.1	11.8	39.6169	NA	NA	NA	5.1	0.2	163.89	65.28	6.73	0	120.58	16.76	7.19451	0.82	2.6	11.05	92.51	106.98	54.61	0.38	1.92	56.91	50.11	0.6783	73.88	7.3	67.3546	0.97	4.76	0.24	19.8333	10.45	0.49742
73	AT	N	A	1	Blr	Mound	6	11.8	20.9	30	41.337	NA	NA	NA	7	0.1	225.51	99.88	4.29	0.83	44.53	5.48	8.12591	0.33	2.55	11.37	210.99	225.24	0	0.26	0	0.26	NA	NA	NA	18.2	114.045	1.02	2.82	0.12	23.5	5.73	0.161586
74	AT	N	A	2	A	Depression	1	0	1	2	64.6405	NA	NA	NA	5.9	NA	NA	NA	117.38	0	674.17	154.12	4.37432	NA	NA	NA	NA	NA	NA	NA	NA	NA	45.91	1.675	27.41	2	2.41568	0.12	20.99	0.9	23.3222	NA	NA
75	AT	N	A	2	A	Depression	2	2	3.8	5.7	65.0628	NA	NA	NA	6	NA	NA	NA	6	39.83	405.34	72.49	5.59167	NA	NA	NA	NA	NA	NA	NA	NA	NA	49.86	1.146	43.51	3.7	10.2997	0.29	14.19	0.67	21.1791	NA	NA
76	AT	N	A	2	Bl	Depression	3	5.7	13.2	20.7	55.1773	NA	NA	NA	6.5	0.2	NA	NA	4.51	14.84	142.96	32.31	4.42464	NA	NA	NA	NA	NA	NA	NA	NA	NA	NA	NA	NA	15	82.205	0.55	7.41	0.38	19.5	NA	NA
77	AT	N	A	2	Blr	Depression	4	20.7	25.3	30	48.2045	NA	NA	NA	6.9	0.2	NA	NA	1.4	3.05	79.78	2.14	37.2804	NA	NA	NA	NA	NA	NA	NA	NA	NA	51.8	1.139	45.48	9.3	74.8711	0.78	4.31	0.22	19.5909	NA	NA
78	AT	N	A	3	Oi	Depression	1	-1	-0.5	0	72.1606	NA	NA	NA	6.9	NA	NA	NA	264.98	23.16	3249.44	479.23	6.78054	NA	NA	NA	NA	NA	NA	NA	NA	NA	46.26	1.791	25.83	1	0.83296	0.08	44.22	1.33	33.2481	NA	NA
79	AT	N	A	3	A	Depression	2	0	1.5	3	68.5974	NA	NA	NA	5.6	NA	638.86	99.6	5.85	53.29	435.89	74.02	5.88881	0.52	2.11	21.64	612.04	636.31	0	2.55	0	2.55	50.82	1.33	38.21	3	7.50157	0.26	17.73	0.84	21.1071	NA	NA
80	AT	N	A	3	Bl	Depression	3	3	8.8	14.7	54.7089	NA	NA	NA	6.2	0.1	NA	NA	1.26	8.72	134.68	28.98	4.64734	NA	NA	NA	NA	NA	NA	NA	NA	NA	51.77	0.8849	58.5	11.7	65.743	0.59	9.06	0.44	20.5909	NA	NA
81	AT	N	A	3	Blr	Depression	4	14.7	22.3	30	43.6049	NA	NA	NA	7.1	0.2	NA	NA	2.02	2.68	54.15	5.14	10.535	NA	NA	NA	NA	NA	NA	NA	NA	NA	NA	NA	NA	15.3	84.3911	0.87	3.56	0.16	22.25	NA	NA
82	AT	N	B	1	Oi	Mound	1	-6	-4.5	-3	74.2394	NA	NA	NA	5	NA	NA	NA	969.39	7.08	1507.28	648.96	2.32261	NA	NA	NA	NA	NA	NA	NA	NA	NA	52.16	1.219	42.79	3	2.48544	0.09	47.44	2.14	22.1682	NA	NA
83	AT	N	B	1	Oa	Mound	2	-3	-1.5	0	70.3661	NA	NA	NA	4.2	NA	NA	NA	148.01	12.26	805.9	268.25	3.00429	NA	NA	NA	NA	NA	NA	NA	NA	NA	52.35	1.18	44.36	3	2.66464	0.1	28.14	1.27	22.1575	NA	NA
84	AT	N	B	1	A	Mound	3	0	2.8	5.5	53.0986	0.94	34.07	64.99	4.4	NA	NA	NA	32.99	4.57	302.58	57.46	5.26592	NA	NA	NA	NA	NA	NA	NA	NA	NA	52.07	1.032	50.46	5.5	13.7284	0.26	9.39	0.49	19.1633	NA	NA
85	AT	N	B	1	Bl	Mound	4	5.5	10	14.5	38.4561	1.06	37.78	61.17	4.7	0.1	NA	NA	9.67	0.65	187.39	25.5	7.34863	NA	NA	NA	NA	NA	NA	NA	NA	NA	52.35	0.7224	72.47	9	71.8466	0.87	4.56	0.24	19	NA	NA
86	AT	N	B	1	Blr	Mound	5	14.5	22.3	30	36.4781	0.84	39.15	60.01	5.7	0.1	NA	NA	4.21	0.46	78.48	6.63	11.8371	NA	NA	NA	NA	NA	NA	NA	NA	NA	53.25	0.7094	75.06	15.5	130.048	1.06	3.86	0.17	22.7059	NA	NA
87	AT	N	B	2	Oi	Mound	1	-7	-6.5	-6	74.6707	NA	NA	NA	5.4	NA	NA	NA	667.49	38.78	2153.28	777.47	2.7696	NA	NA	NA	NA	NA	NA	NA	NA	NA	51.56	1.805	28.57	1	2.25328	0.23	51.5	2.22	23.1982	NA	NA
88	AT	N	B	2	Oe	Mound	2	-6	-4.5	-3	79.0403	NA	NA	NA	5.1	NA	NA	NA	1160.69	22.5	1798.01	663.54	2.70972	NA	NA	NA	NA	NA	NA	NA	NA	NA	52.89	1.556	33.99	3	1.06976	0.04	53.42	2.69	19.8587	NA	NA
89	AT	N	B	2	Oa	Mound	3	-3	-1.5	0	78.5331	NA	NA	NA	4.7	NA	NA	NA	398.67	3.44	1397.19	606.97	2.30191	NA	NA	NA	NA	NA	NA	NA	NA	NA	52.74	1.381	38.19	3	4.26592	0.15	41.33	2.16	19.1343	NA	NA
90	AT	N	B	2	A	Mound	4	0	1.9	3.8	63.3267	NA	NA	NA	4.4	0	182.71	74.91	73.03	2.48	354.81	96.19	3.68864	0.56	3.91	12.1	120.29	136.87	44.78	0.5	0.57	45.84	52.45	0.9363	56.02	3.8	5.08016	0.14	15	0.79	18.9873	NA	NA
91	AT	N	B	2	Bl	Mound	5	3.8	7.4	11.1	43.4243	NA	NA	NA	4.6	0	133.65	36.87	26.88	1.53	168.98	38.86	4.34843	0.61	3.66	7.64	37.37	49.27	81.08	0.52	2.78	84.38	51.93	0.9228	56.27	7.3	67.621	0.95	5.67	0.34	16.6765	NA	NA
92	AT	N	B	2	Blr	Mound	6	11.1	20.5	30	44.3791	NA	NA	NA	7.2	1.7	NA	NA	7.41	3.19	161.72	11.12	14.5432	NA	NA	NA	NA	NA	NA	NA	NA	NA	51.27	0.6078	84.35	18.9	38.1346	0.34	2.32	0.2	11.6	NA	NA
93	AT	N	B	3	Oi	Mound	1	-5	-4.5	-4	73.5338	NA	NA	NA	5.8	NA	NA	NA	516.86	19.61	3040.52	627.92	4.84221	NA	NA	NA	NA	NA	NA	NA	NA	NA	NA	NA	NA	1	0.36416	0.04	50.46	1.6	31.5375	942.08	475.374
94	AT	N	B	3	Oe	Mound	2	-4	-3	-2	81.7573	NA	NA	NA	5.3	NA	NA	NA	854.23	10.27	1600.62	640.93	2.49734	NA	NA	NA	NA	NA	NA	NA	NA	NA	51.92	1.535	33.82	2	1.50608	0.08	52.88	2.37	22.3122	298.43	157.81
95	AT	N	B	3	Oa	Mound	3	-2	-1	0	81.5726	NA	NA	NA	5	NA	NA	NA	314.5	0	1189.39	480.28	2.47645	NA	NA	NA	NA	NA	NA	NA	NA	NA	51.8	1.266	40.92	2	2.27024	0.12	38.23	1.63	23.454	164.44	62.8654
96	AT	N	B	3	A	Mound	4	0	3.9	7.8	61.8502	NA	NA	NA	4.7	0.1	NA	NA	26.85	5.05	278.59	56.06	4.9695	NA	NA	NA	NA	NA	NA	NA	NA	NA	52.31	0.8673	60.31	7.8	8.68752	0.12	11.42	0.62	18.4194	17.86	2.03961
97	AT	N	B	3	Bl	Mound	5	7.8	11.8	15.8	47.0769	NA	NA	NA	5.6	0.3	NA	NA	3.85	1.07	93.5	21.58	4.33272	NA	NA	NA	NA	NA	NA	NA	NA	NA	52.2	0.2573	202.88	8	13.0518	0.18	4.02	0.21	19.1429	4.72	0.189744
98	AT	N	B	3	Blr	Mound	6	15.8	22.9	30	39.7817	NA	NA	NA	6.1	0.2	207.33	99.03	0.77	0.12	22.4	2.47	9.06883	0.55	2.36	12.57	189.84	205.31	0.38	0.74	0.9	2.01	49.26	0.6826	72.17	14.2	32.8044	0.36	2.31	0.13	17.7692	2.7	0.06237
99	AT	N	C	1	Oi	Mound	1	-4	-2.5	-1	78.7983	NA	NA	NA	5.4	NA	NA	NA	321.46	0	3407.62	590.38	5.77191	NA	NA	NA	NA	NA	NA	NA	NA	NA	52.98	1.178	44.97	3	1.19744	0.04	52.29	1.71	30.5789	1002.44	524.176
100	AT	N	C	1	Oa	Mound	3	-1	-0.5	0	83.1615	NA	NA	NA	4.8	NA	NA	NA	48.65	0	1303.1	318.66	4.08931	NA	NA	NA	NA	NA	NA	NA	NA	NA	53.25	0.995	53.52	1	0.8136	0.09	46.62	1.51	30.8742	173.2	80.7458
101	AT	N	C	1	A	Mound	4	0	3.7	7.3	75.1911	2.36	35.09	62.55	4.8	NA	NA	NA	33.17	0	555.67	90.9	6.11298	NA	NA	NA	NA	NA	NA	NA	NA	NA	49.37	0.9071	54.43	7.3	13.995	0.2	20.19	0.92	21.9457	19.21	3.8785
102	AT	N	C	1	Bl	Mound	5	7.3	11.2	15	64.0773	2.17	33.44	64.4	6.4	0.4	NA	NA	1.34	0	200.02	18.08	11.0631	NA	NA	NA	NA	NA	NA	NA	NA	NA	52.68	0.788	66.85	7.7	30.8908	0.46	8.82	0.44	20.0455	5.73	0.505386
103	AT	N	C	1	Blr	Mound	6	15	22.5	30	49.0755	2.15	39.35	58.5	7.3	0.2	357.89	99.96	0.97	0.82	86.24	2.56	33.6875	0.41	2.22	11.12	344.01	357.76	0	0.13	0	0.13	NA	NA	NA	15	108.315	0.77	3.87	0.18	21.5	20.55	0.795285
104	AT	N	C	2	Oi	Depression	1	-1.5	-1.3	-1	79.8414	NA	NA	NA	6.3	NA	NA	NA	216.39	0	2715.5	244.57	11.1032	NA	NA	NA	NA	NA	NA	NA	NA	NA	NA	NA	NA	0.5	0.15488	0.03	48.66	1.5	32.44	NA	NA
105	AT	N	C	2	Oe	Depression	2	-1	-0.5	0	83.4802	NA	NA	NA	6.3	NA	NA	NA	495.03	0.76	1571.23	308.55	5.0923	NA	NA	NA	NA	NA	NA	NA	NA	NA	50.41	1.388	36.32	1	0.85632	0.1	37.84	1.57	24.1019	NA	NA
106	AT	N	C	2	A	Depression	3	0	5.4	10.8	77.8719	NA	NA	NA	5.4	0.4	NA	NA	4.78	3.02	394	52.43	7.51478	NA	NA	NA	NA	NA	NA	NA	NA	NA	51.33	1.241	41.36	10.8	17.0363	0.17	19.66	0.98	20.0612	NA	NA
107	AT	N	C	2	Bl	Depression	4	10.8	14.8	18.8	60.8766	NA	NA	NA	6.2	0.2	367.76	99.73	1.29	0.82	118.7	19.64	6.04379	0.54	2.61	13.61	350.01	366.78	0.08	0.9	0	0.98	52.49	0.735	71.41	8	36.9419	0.47	8.03	0.43	18.6744	NA	NA
108	AT	N	C	2	Blr	Depression	5	18.8	24.4	30	51.2557	NA	NA	NA	6.5	0.3	NA	NA	1.54	0.21	47.62	0.29	164.207	NA	NA	NA	NA	NA	NA	NA	NA	NA	NA	NA	NA	11.2	42.9833	0.68	4.42	0.22	20.0909	NA	NA
109	AT	N	C	3	Oi	Mound	1	-3	-2.8	-2.5	56.6398	NA	NA	NA	5.5	NA	NA	NA	425.57	1.32	6465.84	762.07	8.48457	NA	NA	NA	NA	NA	NA	NA	NA	NA	NA	NA	NA	0.5	0.3816	0.08	50.37	1.36	37.0368	NA	NA
110	AT	N	C	3	Oe	Mound	2	-2.5	-1.3	0	82.1604	NA	NA	NA	5	NA	NA	NA	809.11	5.85	2012.88	406.46	4.95222	NA	NA	NA	NA	NA	NA	NA	NA	NA	52.57	0.965	54.48	2.5	2.22064	0.09	51.45	2.54	20.2559	NA	NA
111	AT	N	C	3	A	Mound	3	0	5.2	10.3	77.226	NA	NA	NA	5.2	0.2	167.71	99.58	3.08	0	509.71	57.72	8.83073	0.45	2.9	10.68	152.97	167	0.47	0.24	0	0.71	48.75	0.7807	62.44	10.3	11.6537	0.13	31.84	1.42	22.4225	NA	NA
112	AT	N	C	3	Bl	Mound	4	10.3	16.2	22	43.7698	NA	NA	NA	6.6	0.3	NA	NA	2.66	1.34	61.98	10.52	5.89163	NA	NA	NA	NA	NA	NA	NA	NA	NA	49.55	0.6642	74.6	11.7	79.1669	0.6	2.59	0.14	18.5	NA	NA
113	AT	N	C	3	Blr	Mound	5	22	26	30	39.0664	NA	NA	NA	7.7	5.2	NA	NA	1.38	0.8	121.18	0	NA	NA	NA	NA	NA	NA	NA	NA	NA	NA	NA	NA	NA	8	93.9719	1.08	NA	0.17	NA	NA	NA
114	AT	N	D	1	Oi	Mound	1	-5	-4	-3	70.9325	NA	NA	NA	5.7	NA	NA	NA	252.47	13.59	1503.36	320.61	4.68906	NA	NA	NA	NA	NA	NA	NA	NA	NA	NA	NA	NA	2	0.47904	0.02	39.85	1.25	31.88	NA	NA
115	AT	N	D	1	Oe	Mound	2	-3	-1.5	0	66.2532	NA	NA	NA	5.1	NA	NA	NA	210.73	1.31	823.08	218.9	3.76007	NA	NA	NA	NA	NA	NA	NA	NA	NA	51.76	1.334	38.8	3	1.92224	0.07	28.1	1.21	23.2231	NA	NA
116	AT	N	D	1	A	Mound	3	0	2.2	4.3	63.4537	1.47	37.25	61.29	5.2	NA	NA	NA	14.8	13.51	283.97	53.7	5.28808	NA	NA	NA	NA	NA	NA	NA	NA	NA	52.36	1.081	48.44	4.3	19.5745	0.49	13.97	0.62	22.5323	NA	NA
117	AT	N	D	1	Bl	Mound	4	4.3	10.3	16.3	52.2816	2.65	42.98	54.36	6.8	1	NA	NA	1.52	1.85	221.21	20.52	10.7802	NA	NA	NA	NA	NA	NA	NA	NA	NA	NA	NA	NA	12	59.9979	0.5	5.43	0.26	20.8846	NA	NA
118	AT	N	D	1	Blr	Mound	5	16.3	23.2	30	42.0111	1.69	44.61	53.69	6.2	0.2	179.6	98.35	2.63	0	8.33	3.54	2.35311	0.42	1.84	9.59	164.79	176.63	0.46	1.1	1.41	2.97	NA	NA	NA	13.7	126.588	0.85	2.99	0.16	18.6875	NA	NA
119	AT	N	D	2	Oi	Mound	1	-2.5	-2.3	-2	64.8374	NA	NA	NA	5.8	NA	NA	NA	690.72	0.8	4543.96	757.81	5.99617	NA	NA	NA	NA	NA	NA	NA	NA	NA	NA	NA	NA	0.5	0.48384	0.1	53.35	1.17	45.5983	NA	NA
120	AT	N	D	2	Oe	Mound	2	-2	-1	0	70.5627	NA	NA	NA	4.8	NA	NA	NA	547.99	0	1817.03	431.95	4.20657	NA	NA	NA	NA	NA	NA	NA	NA	NA	51.62	1.358	38.01	2	1.51184	0.08	45.2	1.66	27.2289	NA	NA
121	AT	N	D	2	A	Mound	3	0	6.1	12.2	48.9662	NA	NA	NA	5	0.5	NA	NA	32.03	0	373.48	62.02	6.02193	NA	NA	NA	NA	NA	NA	NA	NA	NA	52.89	0.7922	66.76	12.2	49.5074	0.44	10.41	0.54	19.2778	NA	NA
122	AT	N	D	2	Bl	Mound	4	12.2	14.7	17.2	33.896	NA	NA	NA	5.6	0.1	119.69	77.69	1.01	0	94.07	12.53	7.50758	0.24	1.85	7.89	83.01	92.99	26.36	0.16	0.18	26.7	NA	NA	NA	5	36.0239	0.72	3.8	0.18	21.1111	NA	NA
123	AT	N	D	2	Blr	Mound	5	17.2	23.6	30	39.688	NA	NA	NA	5.8	0.1	NA	NA	2.49	0	38.98	1.67	23.3413	NA	NA	NA	NA	NA	NA	NA	NA	NA	49.51	0.6435	76.94	12.8	71.7481	0.95	1.97	0.12	16.4167	NA	NA
124	AT	N	D	3	Oi	Mound	1	-7.5	-7	-6.5	54.4485	NA	NA	NA	5.6	NA	NA	NA	512.13	1.44	4848.06	722.55	6.70965	NA	NA	NA	NA	NA	NA	NA	NA	NA	NA	NA	NA	1	0.49552	0.06	54.24	1.39	39.0216	86.14	46.7223
125	AT	N	D	3	Oe	Mound	2	-6.5	-5.3	-4	61.2575	NA	NA	NA	4.9	NA	NA	NA	644.53	0.17	1546.55	484.3	3.19337	NA	NA	NA	NA	NA	NA	NA	NA	NA	51.6	1.331	38.77	2.5	2.4176	0.11	51.48	1.67	30.8263	373.03	192.036
126	AT	N	D	3	Oa	Mound	3	-4	-2	0	61.0101	NA	NA	NA	4.3	NA	NA	NA	213.04	0	1370	365.77	3.74552	NA	NA	NA	NA	NA	NA	NA	NA	NA	51.27	1.046	49.02	4	2.67008	0.08	35.64	1.16	30.7241	40.44	14.4128
127	AT	N	D	3	A	Mound	4	0	4.9	9.8	50.4898	NA	NA	NA	5.3	0.2	180.23	84.93	51.49	0.37	409.58	80.22	5.10571	0.27	2.01	8.43	142.35	153.06	26.64	0.41	0.11	27.17	51.92	0.9521	54.53	9.8	30.8992	0.32	12.23	0.68	17.9853	20.55	2.51327
128	AT	N	D	3	Bl	Mound	5	9.8	12.8	15.8	42.4871	NA	NA	NA	5.8	0.7	NA	NA	9.95	0	95.6	21.86	4.37328	NA	NA	NA	NA	NA	NA	NA	NA	NA	NA	NA	NA	6	42.3075	0.71	2.78	0.17	16.3529	3.03	0.084234
129	AT	N	D	3	Blr	Mound	6	15.8	22.9	30	42.8679	NA	NA	NA	6.2	0.2	NA	NA	2.68	0	7.45	2.98	2.5	NA	NA	NA	NA	NA	NA	NA	NA	NA	NA	NA	NA	14.2	51.2795	1.05	2.88	0.14	20.5714	2.7	0.07776
130	KH	C	A	1	Oe	NA	1	-11.5	-9.5	-7.5	67.8448	NA	NA	NA	4.4	NA	NA	NA	238.69	0	1239.09	263.67	4.6994	NA	NA	NA	NA	NA	NA	NA	NA	NA	48.066	1.1952	40.2159	4	3.89456	0.1	49.06	1.62	30.284	9.43	4.62636
131	KH	C	A	1	Oa	NA	2	-7.5	-3.75	0	69.8645	NA	NA	NA	4.2	NA	NA	NA	175.45	0	994.38	204.89	4.85324	NA	NA	NA	NA	NA	NA	NA	NA	NA	46.954	0.96706	48.5533	7.5	4.75904	0.06	42.41	1.07	39.6355	99.7	42.2828
132	KH	C	A	1	AE	NA	3	0	4.13	8.25	15.3509	NA	NA	NA	4.5	NA	NA	NA	2.44	0.2	53.12	6.96	7.63218	NA	NA	NA	NA	NA	NA	NA	NA	NA	47.503	0.85209	55.7488	8.25	73.6011	0.92	5.83	0.1	58.3	0.67	0.039061
133	KH	C	A	1	E	NA	4	8.25	11.38	14.5	11.5484	78.72	14.28	7	4.3	NA	NA	NA	2.8	0	48.62	7.02	6.92593	NA	NA	NA	NA	NA	NA	NA	NA	NA	46.97	0.74882	62.7254	6.25	60.7262	0.99	1.93	0.04	48.25	0.34	0.006562
134	KH	C	A	1	Bh	NA	5	14.5	16.75	19	28.2843	65.87	16.63	17.5	5	NA	NA	NA	0.58	0	404.25	14.23	28.4083	NA	NA	NA	NA	NA	NA	NA	NA	NA	42.641	0.6635	64.2668	4.5	33.7267	0.78	6.51	0.17	38.2941	0.85	0.055335
135	KH	C	A	1	Bs	NA	6	19	24.5	30	18.7402	69.84	20.16	10	4.5	NA	2.36	22.57	3.65	0.99	170.45	12.17	14.0058	0.23	0.14	0.12	0.05	0.53	1.44	0	0.39	1.83	41.591	0.5404	76.9634	11	136.063	0.98	2.65	0.07	37.8571	1.01	0.026765
136	KH	C	A	2	Oe	NA	1	-6.13	-3.63	-1.13	69.8588	NA	NA	NA	4.4	NA	NA	NA	244.18	0	1153.14	270.42	4.26426	NA	NA	NA	NA	NA	NA	NA	NA	NA	47.752	1.0738	44.4701	5	4.9528	0.11	48.76	1.6	30.475	NA	NA
137	KH	C	A	2	Oa	NA	2	-1.13	-0.56	0	63.101	NA	NA	NA	4.4	NA	NA	NA	125.76	0	533.99	139.05	3.84027	NA	NA	NA	NA	NA	NA	NA	NA	NA	47.563	0.91335	52.0753	1.13	3.36512	0.34	32.44	0.95	34.1474	NA	NA
138	KH	C	A	2	AE	NA	3	0	5.75	11.5	13.8655	NA	NA	NA	4.6	NA	4.43	39.85	1.82	0	69.51	7.23	9.61411	0.53	0.22	0.95	0.06	1.76	0.65	0	2.01	2.66	45.701	0.76675	59.6035	11.5	107.345	0.94	3.64	0.07	52	NA	NA
139	KH	C	A	2	E	NA	4	11.5	14.75	18	12.9607	NA	NA	NA	4.6	NA	NA	NA	3.63	0	134.28	9.05	14.8376	NA	NA	NA	NA	NA	NA	NA	NA	NA	NA	NA	NA	6.5	67.0591	1.05	2.9	0.06	48.3333	NA	NA
140	KH	C	A	3	Oe	NA	1	-9.5	-5.63	-1.75	69.45	NA	NA	NA	4.4	NA	NA	NA	231.05	0	1130.09	266.1	4.24686	NA	NA	NA	NA	NA	NA	NA	NA	NA	47.938	0.97745	49.0439	7.75	6.07584	0.08	51.16	1.55	33.0065	NA	NA
141	KH	C	A	3	Oa	NA	2	-1.75	-0.88	0	66.7406	NA	NA	NA	4.2	NA	NA	NA	125.48	0	665.11	191.22	3.47824	NA	NA	NA	NA	NA	NA	NA	NA	NA	46.75	0.91708	50.977	1.75	2.384	0.14	38.11	1.17	32.5726	NA	NA
142	KH	C	A	3	AE	NA	3	0	5.63	11.25	17.0774	NA	NA	NA	4.3	NA	NA	NA	2.4	0	121.67	9.47	12.8479	NA	NA	NA	NA	NA	NA	NA	NA	NA	45.356	0.92435	49.068	11.25	85.2594	0.77	6.03	0.14	43.0714	NA	NA
143	KH	C	A	3	E	NA	4	11.25	15.5	19.75	16.161	NA	NA	NA	4.6	NA	7.72	32.59	4.95	0	139.18	9.51	14.6351	0.81	0.2	1.33	0.17	2.52	2.8	0	2.4	5.2	45.907	0.85523	53.678	8.5	89.8522	1.1	4.1	0.08	51.25	NA	NA
144	KH	C	B	1	Oe	NA	1	-7.88	-4.94	-2	71	NA	NA	NA	4.5	NA	NA	NA	163.36	0	1184.6	214.28	5.52828	NA	NA	NA	NA	NA	NA	NA	NA	NA	47.22	0.92486	51.0564	5.88	3.89296	0.07	50.04	1.5	33.36	73.79	36.9245
145	KH	C	B	1	Oa	NA	2	-2	-1	0	63.1105	NA	NA	NA	4.3	NA	NA	NA	113.9	0	589.76	134.52	4.38418	NA	NA	NA	NA	NA	NA	NA	NA	NA	46.291	0.99081	46.7204	2	2.3432	0.12	37	0.91	40.6593	87.83	32.4971
146	KH	C	B	1	AE	NA	3	0	4.5	9	12.0755	84.61	11.39	4	4.4	NA	5.08	60.94	2.9	0	80.14	9.53	8.40923	0.81	0.38	1.77	0.14	3.1	0.47	0	1.51	1.99	46.148	0.8777	52.5783	9	82.6955	0.93	3.59	0.08	44.875	0.84	0.030156
147	KH	C	B	1	E	NA	4	9	14.63	20.25	12.0521	NA	NA	NA	4.6	NA	NA	NA	0.96	0	127.3	21.08	6.0389	NA	NA	NA	NA	NA	NA	NA	NA	NA	44.196	0.73019	60.5267	11.25	111.874	1.01	2.99	0.06	49.8333	0	0
148	KH	C	B	1	Bh	NA	5	20.25	23.5	26.75	24.3868	NA	NA	NA	4.2	NA	NA	NA	0.7	0	350.68	12.81	27.3755	NA	NA	NA	NA	NA	NA	NA	NA	NA	42.112	0.7367	57.163	6.5	33.0871	0.53	5.32	0.15	35.4667	0.17	0.009044
149	KH	C	B	1	Bs	NA	6	26.75	28.38	30	21.3429	NA	NA	NA	4.7	NA	NA	NA	3.34	0	341.74	15.47	22.0905	NA	NA	NA	NA	NA	NA	NA	NA	NA	NA	NA	NA	3.25	102.015	0.83	3.71	0.1	37.1	2.02	0.074942
150	KH	C	B	2	Oe	NA	1	-11	-8.5	-6	70.4222	NA	NA	NA	4.4	NA	NA	NA	164.87	0	1472.4	198.34	7.42362	NA	NA	NA	NA	NA	NA	NA	NA	NA	47.3	1.0037	47.1256	5	1.58544	0.03	51.38	1.48	34.7162	NA	NA
151	KH	C	B	2	Oa	NA	2	-6	-3	0	66.1343	NA	NA	NA	4.3	NA	NA	NA	71.47	0	864.35	121.96	7.08716	NA	NA	NA	NA	NA	NA	NA	NA	NA	46.753	0.8671	53.9188	6	3.3216	0.06	39.59	0.94	42.117	NA	NA
152	KH	C	B	2	AE	NA	3	0	3.75	7.5	14.8077	NA	NA	NA	4.6	NA	NA	NA	3.18	0	89.09	9.88	9.01721	NA	NA	NA	NA	NA	NA	NA	NA	NA	46.302	0.7828	59.1492	7.5	66.0798	0.9	4.06	0.08	50.75	NA	NA
153	KH	C	B	2	E	NA	4	7.5	10	12.5	11.7647	NA	NA	NA	4.6	NA	NA	NA	3.73	0	114.02	18.63	6.12024	NA	NA	NA	NA	NA	NA	NA	NA	NA	34.51	0.68973	50.0341	5	45.2719	0.94	2.44	0.06	40.6667	NA	NA
154	KH	C	B	2	Bh	NA	5	12.5	14.88	17.25	26.4463	NA	NA	NA	4.5	NA	12.57	27.33	2.01	0	427.66	16.45	25.9976	1.6	0.35	1.41	0.07	3.43	6.43	0	2.7	9.14	42.457	0.79508	53.3997	4.75	35.9352	0.78	5.46	0.14	39	NA	NA
155	KH	C	B	2	Bs	NA	6	17.25	23.63	30	23.281	NA	NA	NA	4.9	NA	2.77	30.64	3.22	0	344.33	14.69	23.4398	0.56	0.1	0.13	0.06	0.85	1.55	0	0.37	1.92	42.59	0.68731	61.9662	12.75	139.224	0.94	2.22	0.05	44.4	NA	NA
156	KH	C	B	3	Oe	NA	1	-6	-4	-2	68.9474	NA	NA	NA	4.4	NA	NA	NA	226.63	0	874.84	253	3.45787	NA	NA	NA	NA	NA	NA	NA	NA	NA	47.393	1.0616	44.643	4	4.63056	0.12	51.42	1.55	33.1742	NA	NA
157	KH	C	B	3	Oa	NA	2	-2	-1	0	64.8687	NA	NA	NA	4.2	NA	NA	NA	113.65	0	558.1	134.17	4.15965	NA	NA	NA	NA	NA	NA	NA	NA	NA	46.802	1.0586	44.2112	2	4.03584	0.22	41.75	0.99	42.1717	NA	NA
158	KH	C	B	3	AE	NA	3	0	4.13	8.25	14.9704	NA	NA	NA	4.4	NA	NA	NA	6.43	0.47	82.28	11.76	6.9966	NA	NA	NA	NA	NA	NA	NA	NA	NA	45.84	0.90358	50.7315	8.25	61.1034	0.76	6.77	0.12	56.4167	NA	NA
159	KH	C	B	3	E	NA	4	8.25	11.13	14	11.6193	NA	NA	NA	4.5	NA	3.6	23.18	4.81	0	52.11	8.45	6.16686	0.34	0.13	0.34	0.02	0.83	1.75	0	1.01	2.77	42.643	0.82351	51.782	5.75	63.4502	1.16	2.96	0.05	59.2	NA	NA
160	KH	C	B	3	Bh	NA	5	14	16.38	18.75	31.4876	NA	NA	NA	4.4	NA	NA	NA	3.61	0	435.44	18.34	23.7426	NA	NA	NA	NA	NA	NA	NA	NA	NA	43.904	0.72997	60.1449	4.75	31.0185	0.67	7.69	0.19	40.4737	NA	NA
161	KH	C	B	3	Bs	NA	6	18.75	24.38	30	NA	NA	NA	NA	4.6	NA	NA	NA	1.46	0	160.26	9.17	17.4766	NA	NA	NA	NA	NA	NA	NA	NA	NA	43.011	0.55272	77.817	11.25	164.918	1.23	2.87	0.07	41	NA	NA
162	KH	C	C	1	Oe	NA	1	-8.25	-6.25	-4.25	66.4303	NA	NA	NA	4.4	NA	NA	NA	248.22	0	1122.19	259.68	4.32143	NA	NA	NA	NA	NA	NA	NA	NA	NA	47.512	1.0927	43.4813	4	5.15088	0.14	52.33	1.74	30.0747	8.76	4.58411
163	KH	C	C	1	Oa	NA	2	-4.25	-2.13	0	67.4944	NA	NA	NA	4.2	NA	NA	NA	85.45	0	717.05	123.54	5.80419	NA	NA	NA	NA	NA	NA	NA	NA	NA	47.208	0.78463	60.1659	4.25	4.7224	0.12	40.51	0.95	42.6421	70.2	28.438
164	KH	C	C	1	AE	NA	3	0	3.5	7	17.7729	75.57	18.43	6	4.7	NA	NA	NA	2.84	0.28	97.86	10.83	9.03601	NA	NA	NA	NA	NA	NA	NA	NA	NA	47.089	0.68086	69.1611	7	62.2289	0.92	4.5	0.08	56.25	1.68	0.0756
165	KH	C	C	1	E	NA	4	7	10	13	10.1562	77.6	15.4	7	4.7	NA	NA	NA	0.69	0	48.33	8.87	5.4487	NA	NA	NA	NA	NA	NA	NA	NA	NA	44.705	0.71855	62.2156	6	75.2546	1.31	1.7	0.04	42.5	0.67	0.01139
166	KH	C	C	1	Bh	NA	5	13	15.38	17.75	27.0637	61.56	19.94	18.5	4.6	NA	11.58	24.25	1.38	0	488.41	15.49	31.5307	1.13	0.37	1.17	0.13	2.81	6.71	0	2.07	8.77	40.791	0.63255	64.4866	4.75	38.8636	0.89	6.16	0.17	36.2353	1.87	0.115192
167	KH	C	C	1	Bs	NA	6	17.75	23.88	30	20.9272	67.9	19.6	12.5	4.7	NA	NA	NA	3.6	0.95	329	13.53	24.3163	NA	NA	NA	NA	NA	NA	NA	NA	NA	43.148	0.48422	89.1083	12.25	84.2534	1.02	3.23	0.09	35.8889	0.84	0.027132
168	KH	C	C	2	Oe	NA	1	-6	-4	-2	70.5704	NA	NA	NA	4.5	NA	NA	NA	400.76	0	1976.32	451.33	4.37888	NA	NA	NA	NA	NA	NA	NA	NA	NA	46.938	1.014	46.2899	4	4.04944	0.1	48.24	2.05	23.5317	NA	NA
169	KH	C	C	2	Oa	NA	2	-2	-1	0	57.2082	NA	NA	NA	4.5	NA	NA	NA	133.06	0	836.44	166.02	5.03819	NA	NA	NA	NA	NA	NA	NA	NA	NA	46.632	0.87784	53.1213	2	5.80864	0.3	35.86	1.3	27.5846	NA	NA
170	KH	C	C	2	AE	NA	3	0	4.13	8.25	17.1469	NA	NA	NA	4.4	NA	NA	NA	5.29	0.22	133.38	13.37	9.97607	NA	NA	NA	NA	NA	NA	NA	NA	NA	47.031	0.73177	64.2702	8.25	73.1295	0.9	4.54	0.09	50.4444	NA	NA
171	KH	C	C	2	E	NA	4	8.25	12.25	16.25	12.549	NA	NA	NA	4.5	NA	5.48	35.39	0.51	0	74.23	11.91	6.23258	0.64	0.23	0.92	0.15	1.94	1.96	0	1.58	3.54	46.445	0.5482	84.7227	8	80.2798	1.03	3.01	0.06	50.1667	NA	NA
172	KH	C	C	2	Bh	NA	5	16.25	18.88	21.5	20.5363	NA	NA	NA	4.5	NA	NA	NA	0.47	0	315.34	10.99	28.6934	NA	NA	NA	NA	NA	NA	NA	NA	NA	42.424	0.62009	68.4159	5.25	45.8441	0.9	4.95	0.12	41.25	NA	NA
173	KH	C	C	2	Bs	NA	6	21.5	25.75	30	17.9825	NA	NA	NA	4.5	NA	NA	NA	0.53	0	276.34	11.33	24.3901	NA	NA	NA	NA	NA	NA	NA	NA	NA	42.33	0.50049	84.5771	8.5	82.7227	0.93	2.83	0.06	47.1667	NA	NA
174	KH	C	C	3	Oe	NA	1	-5	-3.25	-1.5	69.1573	NA	NA	NA	4.5	NA	NA	NA	247.69	0	1419.92	284.56	4.98988	NA	NA	NA	NA	NA	NA	NA	NA	NA	47.028	0.89331	52.6447	3.5	4.00704	0.12	49.19	1.62	30.3642	NA	NA
175	KH	C	C	3	Oa	NA	2	-1.5	-0.75	0	68.1931	NA	NA	NA	4.4	NA	NA	NA	174.97	0	804	203.84	3.94427	NA	NA	NA	NA	NA	NA	NA	NA	NA	46.016	1.0096	45.5784	1.5	4.14256	0.3	41.21	1.14	36.1491	NA	NA
176	KH	C	C	3	AE	NA	3	0	5.33	10.67	11.3095	NA	NA	NA	4.6	NA	3.58	51.7	0.8	0	67.45	7.54	8.94562	0.53	0.18	1.03	0.11	1.85	0.54	0	1.19	1.73	46.937	0.73193	64.1277	10.67	121.348	1.15	2.5	0.04	62.5	NA	NA
177	KH	C	C	3	E	NA	4	10.67	15.5	20.33	12.5882	NA	NA	NA	4.9	NA	NA	NA	0.47	0	67.21	5.04	13.3353	NA	NA	NA	NA	NA	NA	NA	NA	NA	40.256	0.5105	78.856	9.66	123.079	1.3	3.92	0.07	56	NA	NA
178	KH	C	C	3	Bh	NA	5	20.33	23.33	26.33	22.1406	NA	NA	NA	4.6	NA	9.91	23.99	1.6	0	317.58	13.42	23.6647	0.92	0.38	0.94	0.15	2.38	5.81	0	1.73	7.53	43.421	0.73746	58.8791	6	54.2109	0.92	5.22	0.15	34.8	NA	NA
179	KH	C	C	3	Bs	NA	6	26.33	28.17	30	17.4852	NA	NA	NA	4.7	NA	2.34	28.85	1.83	0	229.66	12.52	18.3435	0.41	0.15	0.11	0	0.68	1.26	0	0.41	1.67	44.222	0.55367	79.8707	3.67	90.9663	1.04	2.26	0.05	45.2	NA	NA
180	KH	C	D	1	Oe	NA	1	-7.75	-5.25	-2.75	65.3065	NA	NA	NA	4.4	NA	NA	NA	225.69	0	1160.9	255.06	4.55148	NA	NA	NA	NA	NA	NA	NA	NA	NA	47.973	1.0448	45.916	5	5.89504	0.12	50.29	1.33	37.812	13.82	6.95008
181	KH	C	D	1	Oa	NA	2	-2.75	-1.38	0	61.7409	NA	NA	NA	4.2	NA	NA	NA	111.68	0	543.75	128.93	4.2174	NA	NA	NA	NA	NA	NA	NA	NA	NA	46.757	0.91594	51.0481	2.75	3.15872	0.12	42.53	0.96	44.3021	43.07	18.3177
182	KH	C	D	1	AE	NA	3	0	3.75	7.5	18.9091	72.84	21.16	6	4.6	NA	8.11	80.58	4.33	0	87.54	11.79	7.42494	2.12	0.39	3.58	0.44	6.53	0.7	0	0.88	1.57	47.768	0.72888	65.5362	7.5	70.9164	0.96	5.64	0.08	70.5	0.67	0.037788
183	KH	C	D	1	E	NA	4	7.5	11.38	15.25	11.0626	76.83	16.67	6.5	4.7	NA	NA	NA	0.63	0	56.17	7.58	7.41029	NA	NA	NA	NA	NA	NA	NA	NA	NA	46.11	0.73919	62.3791	7.75	70.8174	0.99	2.12	0.04	53	0	0
184	KH	C	D	1	Bh	NA	5	15.25	17.88	20.5	24.1428	59.35	26.65	14	4.5	NA	NA	NA	0.68	0	477.63	16.51	28.9297	NA	NA	NA	NA	NA	NA	NA	NA	NA	43.821	0.62097	70.5686	5.25	41.74	0.86	5.16	0.12	43	1.36	0.070176
185	KH	C	D	1	Bs	NA	6	20.5	25.25	30	19.44	62.67	25.83	11.5	4.7	NA	2.52	32.47	1.32	0	260.79	12.31	21.1852	0.6	0.08	0.14	0	0.82	1.48	0	0.22	1.7	43.578	0.46689	93.3368	9.5	88.3134	1	2.55	0.06	42.5	0.67	0.017085
186	KH	C	D	2	Oe	NA	1	-12.5	-8.5	-4.5	70.6564	NA	NA	NA	4.4	NA	NA	NA	216.55	0	905.79	240.95	3.75924	NA	NA	NA	NA	NA	NA	NA	NA	NA	47.365	0.94652	50.0412	8	8.53552	0.11	51.78	1.41	36.7234	NA	NA
187	KH	C	D	2	Oa	NA	2	-4.5	-2.25	0	66.3049	NA	NA	NA	4.3	NA	NA	NA	78.01	0	592.3	107.41	5.51438	NA	NA	NA	NA	NA	NA	NA	NA	NA	46.323	0.79052	58.5981	4.5	3.21856	0.07	43.23	0.91	47.5055	NA	NA
188	KH	C	D	2	AE	NA	3	0	2.75	5.5	14.9893	NA	NA	NA	4.5	NA	NA	NA	5.59	0.15	60.43	10.55	5.72796	NA	NA	NA	NA	NA	NA	NA	NA	NA	46.228	0.87601	52.7711	5.5	57.3247	1.06	4.59	0.06	76.5	NA	NA
189	KH	C	D	2	E	NA	4	5.5	8.13	10.75	10.2638	NA	NA	NA	4.7	NA	3.78	42.53	3.33	0	34.82	9.88	3.52429	0.54	0.19	0.79	0.09	1.61	1.26	0	0.91	2.17	42.602	0.64524	66.025	5.25	41.3581	0.82	2.26	0.05	45.2	NA	NA
190	KH	C	D	2	Bh	NA	5	10.75	13	15.25	24.4219	NA	NA	NA	4.4	NA	14.79	27.52	1.87	0	335.36	13.4	25.0269	1.48	0.34	2.07	0.18	4.07	7.3	0	3.42	10.72	45.474	0.6593	68.9732	4.5	38.4014	0.86	5.89	0.14	42.0714	NA	NA
191	KH	C	D	2	Bs	NA	6	15.25	22.63	30	19.5785	NA	NA	NA	4.5	NA	NA	NA	4.08	0.02	365.15	15.97	22.8647	NA	NA	NA	NA	NA	NA	NA	NA	NA	41.622	0.4848	85.854	14.75	67.0418	0.76	3.27	0.07	46.7143	NA	NA
192	KH	C	D	3	Oe	NA	1	-8	-5.5	-3	68.8889	NA	NA	NA	4.4	NA	NA	NA	155.98	0	1015.97	201.34	5.04604	NA	NA	NA	NA	NA	NA	NA	NA	NA	46.925	0.94124	49.8544	5	5.79408	0.12	46.74	1.25	37.392	NA	NA
193	KH	C	D	3	Oa	NA	2	-3	-1.5	0	63.2292	NA	NA	NA	4.4	NA	NA	NA	99.88	0	534.33	133.49	4.00277	NA	NA	NA	NA	NA	NA	NA	NA	NA	46.331	0.84855	54.6002	3	3.7536	0.13	39.27	0.96	40.9062	NA	NA
194	KH	C	D	3	AE	NA	3	0	3.83	7.67	19.0769	NA	NA	NA	4.7	NA	NA	NA	5.45	0.23	75.49	13.11	5.7582	NA	NA	NA	NA	NA	NA	NA	NA	NA	46.718	0.89911	51.9603	7.67	57.3968	0.83	5.49	0.09	61	NA	NA
195	KH	C	D	3	E	NA	4	7.67	12	16.33	11.5513	NA	NA	NA	4.5	NA	NA	NA	2.89	0	33.01	6.64	4.97139	NA	NA	NA	NA	NA	NA	NA	NA	NA	44.404	0.81666	54.3727	8.66	97.6483	1.14	2.5	0.04	62.5	NA	NA
196	KH	C	D	3	Bh	NA	5	16.33	18.67	21	24.2063	NA	NA	NA	4.4	NA	NA	NA	3.8	0	240.47	18.98	12.6697	NA	NA	NA	NA	NA	NA	NA	NA	NA	40.873	0.74585	54.8006	4.67	41.769	0.92	5.91	0.14	42.2143	NA	NA
197	KH	C	D	3	Bs	NA	6	21	25.5	30	22.7126	NA	NA	NA	4.5	NA	NA	NA	2.96	0	432.06	15.07	28.6702	NA	NA	NA	NA	NA	NA	NA	NA	NA	43.149	0.60311	71.5442	9	92.8925	0.92	3.77	0.09	41.8889	NA	NA
198	KH	N	A	1	Oe	NA	1	-6.25	-3.75	-1.25	68.5714	NA	NA	NA	4.6	NA	NA	NA	567.79	0	993.55	578.43	1.71767	NA	NA	NA	NA	NA	NA	NA	NA	NA	47.499	1.4218	33.4077	5	2.77072	0.06	47.47	1.55	30.6258	21.9	10.3959
199	KH	N	A	1	Oa	NA	2	-1.25	-0.63	0	65.3509	NA	NA	NA	4.5	NA	NA	NA	246.75	0.09	400.91	243.71	1.64503	NA	NA	NA	NA	NA	NA	NA	NA	NA	46.613	1.2024	38.7666	1.25	1.45248	0.12	43.83	1.26	34.7857	28.15	12.3381
200	KH	N	A	1	AE	NA	3	0	3.75	7.5	22.335	NA	NA	NA	4.5	NA	NA	NA	16.42	0.85	100.08	24.43	4.0966	NA	NA	NA	NA	NA	NA	NA	NA	NA	46.496	1.09	42.6569	7.5	55.6712	0.76	9.42	0.19	49.5789	0.84	0.079128
201	KH	N	A	1	Bh	NA	4	7.5	12.13	16.75	28.5752	61.62	17.88	20.5	4.3	NA	10.92	16.87	8.62	0.18	471.84	26.4	17.8727	0.72	0.31	0.71	0.09	1.84	6.11	0	2.96	9.08	NA	NA	NA	9.25	83.9767	0.91	6.65	0.16	41.5625	0	0
202	KH	N	A	1	E	NA	5	16.75	19.63	22.5	11.4976	79.82	14.68	5.5	4.7	NA	NA	NA	5.22	0.23	59.61	13.01	4.58186	NA	NA	NA	NA	NA	NA	NA	NA	NA	44.918	0.9083	49.4528	5.75	46.7432	0.86	2.81	0.05	56.2	NA	NA
203	KH	N	A	1	Bs	NA	6	22.5	26.25	30	17.3394	70.13	19.37	10.5	4.7	NA	NA	NA	2.61	1.02	211.51	12.53	16.8803	NA	NA	NA	NA	NA	NA	NA	NA	NA	29.472	0.45303	65.0553	7.5	76.9145	0.94	2.78	0.07	39.7143	0.51	0.014178
204	KH	N	A	2	Oe	NA	1	-10.25	-7.25	-4.25	69.0654	NA	NA	NA	4.6	NA	NA	NA	524.13	0	1702.31	573.58	2.96787	NA	NA	NA	NA	NA	NA	NA	NA	NA	47.39	1.3472	35.1767	6	8.56272	0.15	48.35	1.59	30.4088	NA	NA
205	KH	N	A	2	Oa	NA	2	-4.25	-2.13	0	67.1949	NA	NA	NA	4.2	NA	NA	NA	202.85	1.59	912.47	232.99	3.91635	NA	NA	NA	NA	NA	NA	NA	NA	NA	47.066	1.2212	38.5408	4.25	3.47472	0.08	41.44	1.05	39.4667	NA	NA
206	KH	N	A	2	AE	NA	3	0	2.88	5.75	18.5227	NA	NA	NA	4.8	NA	NA	NA	5.45	0.35	81.26	18.3	4.44044	NA	NA	NA	NA	NA	NA	NA	NA	NA	45.634	1.3143	34.7211	5.75	41.641	0.74	7.57	0.16	47.3125	NA	NA
207	KH	N	A	2	E	NA	4	5.75	8.5	11.25	13.6364	NA	NA	NA	4.7	NA	NA	NA	6.58	0.12	51.57	12.15	4.24444	NA	NA	NA	NA	NA	NA	NA	NA	NA	37.247	1.083	34.3924	5.5	47.9157	0.92	2.36	0.06	39.3333	NA	NA
208	KH	N	A	2	Bh	NA	5	11.25	14	16.75	27.9121	NA	NA	NA	4.4	NA	NA	NA	8.83	0.24	335.09	21.89	15.3079	NA	NA	NA	NA	NA	NA	NA	NA	NA	39.985	1.008	39.6677	5.5	43.7472	0.84	5.26	0.16	32.875	NA	NA
209	KH	N	A	2	Bs	NA	6	16.75	23.38	30	17.3311	NA	NA	NA	4.9	NA	NA	NA	3.58	0.69	308.11	17.9	17.2128	NA	NA	NA	NA	NA	NA	NA	NA	NA	36.477	0.70468	51.7639	13.25	96.1899	1.07	2.74	0.07	39.1429	NA	NA
210	KH	N	A	3	Oe	NA	1	-7.5	-4.5	-1.5	72.1185	NA	NA	NA	4.6	NA	NA	NA	462.46	0.52	916.23	481.33	1.90354	NA	NA	NA	NA	NA	NA	NA	NA	NA	47.313	1.2869	36.7651	6	7.03056	0.12	48.14	1.49	32.3087	NA	NA
211	KH	N	A	3	Oa	NA	2	-1.5	-0.75	0	67.5434	NA	NA	NA	4.3	NA	NA	NA	269.22	5.44	513.96	287.63	1.78688	NA	NA	NA	NA	NA	NA	NA	NA	NA	45.821	1.0767	42.5569	1.5	3.14704	0.22	40.41	1.12	36.0804	NA	NA
212	KH	N	A	3	AE	NA	3	0	3.75	7.5	11.2381	NA	NA	NA	4.5	NA	2.96	57.25	9.12	0.72	47.9	15.3	3.13072	0.39	0.18	1.02	0.11	1.69	0.45	0	0.81	1.26	47.208	1.067	44.2437	7.5	58.337	0.8	3.22	0.05	64.4	NA	NA
213	KH	N	A	3	E	NA	4	7.5	11.67	15.83	13.8085	NA	NA	NA	4.6	NA	5.6	15.28	6.86	0.61	80.65	10.92	7.38553	0.32	0.15	0.33	0.06	0.86	3.04	0	1.71	4.74	44.269	1.1274	39.2665	8.33	75.219	0.93	2.94	0.06	49	NA	NA
214	KH	N	A	3	Bh	NA	5	15.83	18.33	20.83	28.1772	NA	NA	NA	4.4	NA	NA	NA	14.21	1.25	388.99	25.86	15.0422	NA	NA	NA	NA	NA	NA	NA	NA	NA	43.864	1.0853	40.4165	5	43.3354	0.87	6.14	0.17	36.1176	NA	NA
215	KH	N	A	3	Bs	NA	6	20.83	25.42	30	16.0094	NA	NA	NA	4.9	NA	2.6	22.02	3.15	0.48	252.31	13.5	18.6896	0.25	0.18	0.11	0.03	0.57	1.6	0	0.43	2.03	44.603	0.7305	61.0582	9.17	90.044	0.79	3.89	0.09	43.2222	NA	NA
216	KH	N	B	1	Oe	NA	1	-8.5	-6	-3.5	65.6992	NA	NA	NA	4.7	NA	NA	NA	400.28	1.4	1595.31	443.94	3.59353	NA	NA	NA	NA	NA	NA	NA	NA	NA	47.509	1.2834	37.0181	5	6.00944	0.12	48.95	1.61	30.4037	164.44	80.4934
217	KH	N	B	1	Oa	NA	2	-3.5	-1.75	0	61.3384	NA	NA	NA	4.2	NA	NA	NA	181.27	5.16	902.62	212.5	4.24762	NA	NA	NA	NA	NA	NA	NA	NA	NA	46.802	1.0279	45.5317	3.5	3.53904	0.1	39.71	1.19	33.3697	129.88	51.5753
218	KH	N	B	1	AE	NA	3	0	3.38	6.75	14.4404	71.53	19.47	9	4.6	NA	6.28	53.88	8.59	0.77	88.68	12.14	7.30478	1.05	0.3	1.86	0.17	3.38	1.04	0	1.86	2.9	46.495	0.94187	49.3646	6.75	60.9557	0.92	4.28	0.09	47.5556	0.67	0.028676
219	KH	N	B	1	E	NA	4	6.75	10.5	14.25	11.3707	NA	NA	NA	4.5	NA	4.99	23.43	5.71	0.05	106.76	16.97	6.2911	0.49	0.22	0.39	0.07	1.17	2.45	0	1.38	3.82	40.796	0.80708	50.5477	7.5	64.8255	0.93	2.16	0.04	54	0	0
220	KH	N	B	1	Bh	NA	5	14.25	18.63	23	19.4065	NA	NA	NA	4.7	NA	7.04	28.39	1.46	0	219.3	9.48	23.1329	0.85	0.26	0.66	0.22	2	4.09	0	0.96	5.04	NA	NA	NA	8.75	72.3515	0.83	5.67	0.12	47.25	1.19	0.067473
221	KH	N	B	1	Bs	NA	6	23	26.5	30	17.8317	NA	NA	NA	4.5	NA	NA	NA	4.48	0.54	224.61	14.26	15.7511	NA	NA	NA	NA	NA	NA	NA	NA	NA	41.577	0.72749	57.1513	7	102.361	0.98	2.95	0.08	36.875	0.84	0.02478
222	KH	N	B	2	Oe	NA	1	-9	-6	-3	60.426	NA	NA	NA	4.6	NA	NA	NA	299.39	3.43	771.84	315.24	2.44842	NA	NA	NA	NA	NA	NA	NA	NA	NA	46.832	1.3738	34.0894	6	10.4982	0.18	49.51	1.56	31.7372	NA	NA
223	KH	N	B	2	Oa	NA	2	-3	-1.5	0	68.1622	NA	NA	NA	4.3	NA	NA	NA	111.66	9.92	773.37	148.53	5.20683	NA	NA	NA	NA	NA	NA	NA	NA	NA	NA	NA	NA	3	4.44208	0.15	44.35	1.07	41.4486	NA	NA
224	KH	N	B	2	AE	NA	3	0	2.25	4.5	22.4615	NA	NA	NA	4.3	NA	NA	NA	4.71	1.14	124.47	18.93	6.57528	NA	NA	NA	NA	NA	NA	NA	NA	NA	46.446	1.1458	40.5359	4.5	25.3647	0.58	6.36	0.12	53	NA	NA
225	KH	N	B	2	E	NA	4	4.5	7.88	11.25	15.9357	NA	NA	NA	4.6	NA	NA	NA	5.5	0.61	147.51	13.54	10.8944	NA	NA	NA	NA	NA	NA	NA	NA	NA	39.567	0.87266	45.3407	6.75	50.712	0.8	3.53	0.07	50.4286	NA	NA
226	KH	N	B	2	Bh	NA	5	11.25	14.75	18.25	24.7909	NA	NA	NA	4.5	NA	NA	NA	5.43	0.94	390.64	18.36	21.2767	NA	NA	NA	NA	NA	NA	NA	NA	NA	43.309	0.91228	47.4734	7	49.7281	0.74	5.24	0.13	40.3077	NA	NA
227	KH	N	B	2	Bs	NA	6	18.25	24.13	30	16.8367	NA	NA	NA	4.5	NA	2.43	29.1	2.31	0.46	304.58	12.6	24.173	0.44	0.07	0.17	0.03	0.71	1.39	0	0.34	1.72	42.647	0.94228	45.2594	11.75	89.2942	1.08	2.68	0.06	44.6667	NA	NA
228	KH	N	B	3	Oe	NA	1	-10.75	-7	-3.25	68.0682	NA	NA	NA	4.4	NA	NA	NA	339.48	7.15	1086.74	373.01	2.91343	NA	NA	NA	NA	NA	NA	NA	NA	NA	47.444	1.2816	37.0194	7.5	8.476	0.12	49.09	1.31	37.4733	NA	NA
229	KH	N	B	3	Oa	NA	2	-3.25	-1.63	0	62.0052	NA	NA	NA	4.1	NA	NA	NA	128.16	8.63	585.32	159.52	3.66926	NA	NA	NA	NA	NA	NA	NA	NA	NA	46.42	1.0273	45.1864	3.25	1.17936	0.04	38.92	0.92	42.3043	NA	NA
230	KH	N	B	3	AE	NA	3	0	4.13	8.25	16.4808	NA	NA	NA	4.3	NA	NA	NA	8.15	0.16	107.88	15.29	7.05559	NA	NA	NA	NA	NA	NA	NA	NA	NA	46.071	1.2476	36.9277	8.25	55.9305	0.72	3.7	0.06	61.6667	NA	NA
231	KH	N	B	3	E	NA	4	8.25	12.92	17.58	12.5298	NA	NA	NA	4.3	NA	NA	NA	1.52	0	81.83	16.31	5.01717	NA	NA	NA	NA	NA	NA	NA	NA	NA	41.449	1.3409	30.9113	9.33	79.4005	0.89	2.47	0.05	49.4	NA	NA
232	KH	N	B	3	Bh	NA	5	17.58	21.46	25.33	23.9732	NA	NA	NA	4.4	NA	NA	NA	1.09	0	398.06	12.53	31.7686	NA	NA	NA	NA	NA	NA	NA	NA	NA	40.135	0.87254	45.9979	7.75	43.7488	0.57	7.37	0.17	43.3529	NA	NA
233	KH	N	B	3	Bs	NA	6	25.33	27.67	30	20.0287	NA	NA	NA	4.8	NA	NA	NA	1.8	0	409.85	15.38	26.6482	NA	NA	NA	NA	NA	NA	NA	NA	NA	39.399	0.67185	58.6426	4.67	74.2534	0.93	3.36	0.06	56	NA	NA
234	KH	N	C	1	Oe	NA	1	-8.5	-6	-3.5	70.975	NA	NA	NA	4.7	NA	NA	NA	467.56	2.33	1372.21	491.08	2.79427	NA	NA	NA	NA	NA	NA	NA	NA	NA	47.62	1.3775	34.5699	5	5.37312	0.11	49.67	1.67	29.7425	54.59	27.1149
235	KH	N	C	1	Oa	NA	2	-3.5	-1.75	0	67.5724	NA	NA	NA	4.3	NA	NA	NA	155.05	5.82	764.82	181.94	4.20369	NA	NA	NA	NA	NA	NA	NA	NA	NA	46.582	1.0756	43.3079	3.5	6.55824	0.2	44.85	1.15	39	57.31	25.7035
236	KH	N	C	1	AE	NA	3	0	2.75	5.5	NA	76.47	19.03	4.5	4.5	NA	NA	NA	6.85	0.16	58	8.68	6.68203	NA	NA	NA	NA	NA	NA	NA	NA	NA	44.347	0.86552	51.2374	5.5	59.1276	1.12	5.72	0.11	52	0.34	0.019448
237	KH	N	C	1	E	NA	4	5.5	8.75	12	11.0336	75.92	18.08	6	4.7	NA	3.03	34.62	4.17	0.51	73.34	8.54	8.58782	0.37	0.2	0.38	0.09	1.05	1.32	0	0.67	1.98	44.986	0.93521	48.1026	6.5	70.6366	1.15	1.6	0.04	40	0.51	0.00816
238	KH	N	C	1	Bh	NA	5	12	14.13	16.25	23.7284	64.98	20.02	15	4.6	NA	11.76	25.11	7.27	0.09	267.79	16.74	15.997	0.87	0.42	1.5	0.16	2.95	7.19	0	1.61	8.81	42.609	0.63148	67.4748	4.25	38.1562	0.91	5.8	0.15	38.6667	2.03	0.11774
239	KH	N	C	1	Bs	NA	6	16.25	23.13	30	20	68.61	20.89	10.5	5	NA	NA	NA	2.69	0.15	227.03	12.46	18.2207	NA	NA	NA	NA	NA	NA	NA	NA	NA	42.976	0.78236	54.9312	13.75	129.859	1.03	3.07	0.08	38.375	2.53	0.077671
240	KH	N	C	2	Oe	NA	1	-7.88	-5.75	-3.63	67.2209	NA	NA	NA	4.5	NA	NA	NA	406.96	1.22	1328.08	469.8	2.82691	NA	NA	NA	NA	NA	NA	NA	NA	NA	47.315	1.342	35.2571	4.25	6.40368	0.15	44.53	1.51	29.4901	NA	NA
241	KH	N	C	2	Oa	NA	2	-3.63	-1.81	0	63.7525	NA	NA	NA	4.3	NA	NA	NA	208.69	5.61	879.03	225.46	3.89883	NA	NA	NA	NA	NA	NA	NA	NA	NA	46.262	1.2449	37.1612	3.63	4.82528	0.14	37.18	1.17	31.7778	NA	NA
242	KH	N	C	2	AE	NA	3	0	3	6	17.6075	NA	NA	NA	4.5	NA	4.68	63.78	2.69	0.55	94.75	12.83	7.38504	0.9	0.32	1.63	0.14	2.99	0.6	0	1.1	1.7	46.762	1.1909	39.2661	6	47.8152	0.83	5.08	0.15	33.8667	NA	NA
243	KH	N	C	2	E	NA	4	6	8.75	11.5	13.1138	NA	NA	NA	4.6	NA	NA	NA	3.63	0.12	58.48	7.7	7.59481	NA	NA	NA	NA	NA	NA	NA	NA	NA	46.173	0.93066	49.6132	5.5	58.2946	1.09	3.01	0.05	60.2	NA	NA
244	KH	N	C	2	Bh	NA	5	11.5	13.88	16.25	24.7462	NA	NA	NA	4.7	NA	NA	NA	1.84	0	323.6	13.21	24.4966	NA	NA	NA	NA	NA	NA	NA	NA	NA	43.01	0.89441	48.0876	4.75	32.0072	0.69	5.97	0.13	45.9231	NA	NA
245	KH	N	C	2	Bs	NA	6	16.25	23.13	30	19.1333	NA	NA	NA	4.9	NA	NA	NA	1.44	0	233.15	12.31	18.9399	NA	NA	NA	NA	NA	NA	NA	NA	NA	42.648	0.67786	62.9156	13.75	83.4627	0.79	3	0.08	37.5	NA	NA
246	KH	N	C	3	Oe	NA	1	-6.5	-4.5	-2.5	66	NA	NA	NA	4.4	NA	NA	NA	351.44	1.11	986.85	394.82	2.49949	NA	NA	NA	NA	NA	NA	NA	NA	NA	47.776	1.366	34.9751	4	5.1408	0.14	47.86	1.42	33.7042	NA	NA
247	KH	N	C	3	Oa	NA	2	-2.5	-1.25	0	60.7231	NA	NA	NA	4.2	NA	NA	NA	153.09	4.65	526.94	178.06	2.95934	NA	NA	NA	NA	NA	NA	NA	NA	NA	46.714	1.066	43.8218	2.5	3.70144	0.16	36.21	0.98	36.949	NA	NA
248	KH	N	C	3	AE	NA	3	0	3.88	7.75	14.7194	NA	NA	NA	4.6	NA	NA	NA	4.8	0.53	65.92	14.91	4.42119	NA	NA	NA	NA	NA	NA	NA	NA	NA	45.452	1.0031	45.3115	7.75	69.1166	0.93	4.48	0.07	64	NA	NA
249	KH	N	C	3	E	NA	4	7.75	11.63	15.5	10.3571	NA	NA	NA	4.2	NA	NA	NA	3.07	0.02	95.35	16.88	5.6487	NA	NA	NA	NA	NA	NA	NA	NA	NA	45.789	0.99406	46.0626	7.75	80.9007	1.06	3.08	0.06	51.3333	NA	NA
250	KH	N	C	3	Bh	NA	5	15.5	17.88	20.25	23.3257	NA	NA	NA	4.6	NA	NA	NA	2.52	0	387.02	14.09	27.4677	NA	NA	NA	NA	NA	NA	NA	NA	NA	42.033	0.88206	47.6532	4.75	33.4816	0.72	4.8	0.1	48	NA	NA
251	KH	N	C	3	Bs	NA	6	20.25	25.13	30	19.2778	NA	NA	NA	4.6	NA	3.24	26.54	3.43	0.6	224.26	14.84	15.1119	0.5	0.12	0.2	0.04	0.86	1.85	0	0.53	2.38	40.472	0.67775	59.7152	9.75	92.1047	0.9	2.99	0.07	42.7143	NA	NA
252	KH	N	D	1	Oe	NA	1	-10	-7.5	-5	66.7143	NA	NA	NA	4.3	NA	NA	NA	432.22	0	1146.36	458.63	2.49953	NA	NA	NA	NA	NA	NA	NA	NA	NA	46.909	1.4459	32.4428	5	4.81984	0.1	49.37	1.69	29.213	23.92	11.8093
253	KH	N	D	1	Oa	NA	2	-5	-2.5	0	62.3262	NA	NA	NA	4.1	NA	NA	NA	148.57	0	736.79	185.83	3.96486	NA	NA	NA	NA	NA	NA	NA	NA	NA	46.781	0.99186	47.1649	5	5.67824	0.12	44.14	1.02	43.2745	96.65	42.6613
254	KH	N	D	1	AE	NA	3	0	3	6	21.6958	72.32	20.68	7	4.2	NA	10.75	71.43	4.22	0	129.54	17.38	7.45339	2.15	0.5	4.51	0.51	7.68	1.15	0	1.91	3.07	46.829	1.2097	38.7113	6	32.9912	0.59	7.11	0.12	59.25	0.17	0.012087
255	KH	N	D	1	E	NA	4	6	9.75	13.5	10.0273	79.3	13.2	7.5	4.6	NA	4.1	45.44	2.7	0	56.95	6.67	8.53823	0.73	0.25	0.75	0.13	1.86	1.37	0	0.86	2.24	45.87	0.94996	48.2862	7.5	86.3989	1.18	2.12	0.04	53	0.34	0.007208
256	KH	N	D	1	Bh	NA	5	13.5	16	18.5	24.519	66.07	16.43	17.5	4.7	NA	12.08	24.62	4.83	0	419.68	15.81	26.5452	1.23	0.36	1.26	0.13	2.97	6.24	0	2.86	9.1	42.077	0.84184	49.9822	5	47.1298	0.97	5.33	0.13	41	1.19	0.063427
257	KH	N	D	1	Bs	NA	6	18.5	24.25	30	15.5814	75.73	15.77	8.5	4.5	NA	NA	NA	4.46	0	145.1	10.49	13.8322	NA	NA	NA	NA	NA	NA	NA	NA	NA	38.122	0.6282	60.6845	11.5	106.037	1.08	2.83	0.07	40.4286	0.51	0.014433
258	KH	N	D	2	Oe	NA	1	-11.88	-8.88	-5.88	68.932	NA	NA	NA	4.5	NA	NA	NA	327	0	1026.39	315.85	3.24961	NA	NA	NA	NA	NA	NA	NA	NA	NA	47.684	1.2388	38.4921	6	6.16384	0.11	50.22	1.6	31.3875	NA	NA
259	KH	N	D	2	Oa	NA	2	-5.88	-2.94	0	65.1441	NA	NA	NA	4.1	NA	NA	NA	136.19	1.36	760.26	172.5	4.4073	NA	NA	NA	NA	NA	NA	NA	NA	NA	46.887	0.92582	50.6438	5.88	4.2496	0.07	42.86	1.08	39.6852	NA	NA
260	KH	N	D	2	AE	NA	3	0	2.25	4.5	15.4984	NA	NA	NA	4.3	NA	NA	NA	6.39	0	96.02	12.08	7.94868	NA	NA	NA	NA	NA	NA	NA	NA	NA	46.667	1.0143	46.0091	4.5	33.5901	0.82	3.77	0.07	53.8571	NA	NA
261	KH	N	D	2	E	NA	4	4.5	7.33	10.17	NA	NA	NA	NA	4.3	NA	NA	NA	5.09	0.05	113.05	17.55	6.4416	NA	NA	NA	NA	NA	NA	NA	NA	NA	46.475	0.82406	56.3976	5.67	45.6571	0.9	3.42	0.08	42.75	NA	NA
262	KH	N	D	2	Bh	NA	5	10.17	13.04	15.92	26.0274	NA	NA	NA	4.7	NA	NA	NA	5.74	0	364.69	18.25	19.983	NA	NA	NA	NA	NA	NA	NA	NA	NA	NA	NA	NA	5.75	36.2433	0.63	5.63	0.15	37.5333	NA	NA
263	KH	N	D	2	Bs	NA	6	15.92	22.96	30	16.6995	NA	NA	NA	4.9	NA	2.11	21.45	7.17	0.96	161.83	15.55	10.4071	0.25	0.12	0.07	0.02	0.45	1.4	0	0.26	1.66	NA	NA	NA	14.08	110.657	1.04	2.6	0.06	43.3333	NA	NA
264	KH	N	D	3	Oe	NA	1	-10	-7	-4	65.5402	NA	NA	NA	4.4	NA	NA	NA	525.6	0	1913.79	585.78	3.26708	NA	NA	NA	NA	NA	NA	NA	NA	NA	47.407	1.3757	34.4603	6	7.3992	0.13	49.13	1.65	29.7758	NA	NA
265	KH	N	D	3	Oa	NA	2	-4	-2	0	34.4857	NA	NA	NA	4.3	NA	NA	NA	131.56	0.63	619.88	157.87	3.92652	NA	NA	NA	NA	NA	NA	NA	NA	NA	NA	NA	NA	4	5.38784	0.14	42.01	1.38	30.442	NA	NA
266	KH	N	D	3	AE	NA	3	0	3.75	7.5	13.84	NA	NA	NA	4.7	NA	NA	NA	4.96	0	87.19	10.87	8.02116	NA	NA	NA	NA	NA	NA	NA	NA	NA	46.525	1.2299	37.8283	7.5	65.602	0.89	4.02	0.1	40.2	NA	NA
267	KH	N	D	3	E	NA	4	7.5	10.75	14	13.3787	NA	NA	NA	4.2	NA	NA	NA	4.28	0	78.69	16.73	4.70353	NA	NA	NA	NA	NA	NA	NA	NA	NA	45.123	1.1277	40.0133	6.5	63.807	1.01	2.47	0.05	49.4	NA	NA
268	KH	N	D	3	Bh	NA	5	14	16.63	19.25	23.7366	NA	NA	NA	4.6	NA	NA	NA	2.69	0	277.38	11.76	23.5867	NA	NA	NA	NA	NA	NA	NA	NA	NA	45.413	0.94926	47.8404	5.25	44.53	0.86	4.06	0.1	40.6	NA	NA
269	KH	N	D	3	Bs	NA	6	19.25	24.63	30	19.0796	NA	NA	NA	4.4	NA	NA	NA	4.19	0.42	237.71	14.2	16.7401	NA	NA	NA	NA	NA	NA	NA	NA	NA	42.641	0.76611	55.6591	10.75	85.0707	0.92	3.75	0.11	34.0909	NA	NA
